# Supplementary material for: Altered Circulating microRNAs in Patients with Diabetic Neuropathy and Corneal Nerve Loss: A Pilot Study
Source: J Clin Med. 2022 Mar 16;11(6):1632. doi: 10.3390/jcm11061632 (PMC8956033; doi:10.3390/jcm11061632)
Supplement: Supplementary file 1 [file jcm-11-01632-s001.zip]

Archive with 3 entries (3 files):
- Materail S3 Cycle Threshold Values of miRNAs for each Individual.xlsx
- Material S1 Serum microRNA Changes Associated with Corneal Nerve Loss.xlsx
- Material S2 miRNA association with Clinical Parameters.xlsx
