# Supplementary material for: Altered Circulating microRNAs in Patients with Diabetic Neuropathy and Corneal Nerve Loss: A Pilot Study
Source: J Clin Med. 2022 Mar 16;11(6):1632. doi: 10.3390/jcm11061632 (PMC8956033; doi:10.3390/jcm11061632)
Supplement: Supplementary file 1 [file jcm-11-01632-s001.zip › Materail S3 Cycle Threshold Values of miRNAs for each Individual.xlsx]

## Sheet: Without Corneal Nerve Loss
miRNA	1		2		3		4		5		6		7
hsa-miR-652-3p	37.322		36.686		Undetermined		35.161		31.718		33.004		31.394
hsa-miR-502-3p	Undetermined		37.513		Undetermined		Undetermined		35.102		36.302		35.45
UniSp3 IPC	20.462		19.685		20.728		20.883		19.526		20.393		20.58
hsa-miR-339-3p	35.838		Undetermined		Undetermined		Undetermined		34.159		40.129		33.886
hsa-miR-221-3p	36.165		33.693		32.21		33.982		30.111		30.096		29.398
hsa-miR-409-3p	Undetermined		37.576		Undetermined		41.412		33.948		36.28		31.859
hsa-let-7f-5p	41.233		34.959		35.397		34.094		31.728		33.729		32.902
hsa-miR-154-5p	Undetermined		Undetermined		Undetermined		Undetermined		Undetermined		35.876		34.018
hsa-miR-27b-3p	34.584		34.992		35.935		34.122		31.472		32.173		31.125
hsa-miR-155-5p	Undetermined		Undetermined		36.746		Undetermined		33.898		37.18		34.132
hsa-miR-374b-5p	Undetermined		Undetermined		41.748		Undetermined		35.451		34.527		36.249
hsa-miR-140-3p	34.319		33.563		Undetermined		34.177		31.115		31.453		30.326
hsa-miR-93-5p	33.663		32.964		33.208		33.889		29.222		29.845		28.614
hsa-miR-92b-3p	36.547		Undetermined		37.239		35.285		35.586		35.979		35.935
hsa-miR-200a-3p	36.298		Undetermined		Undetermined		Undetermined		Undetermined		Undetermined		Undetermined
hsa-miR-505-3p	Undetermined		39.161		Undetermined		36.435		35.112		35.507		33.995
UniSp2	Undetermined		Undetermined		Undetermined		37.55		Undetermined		Undetermined		Undetermined
hsa-miR-23b-3p	34.982		32.968		34.32		34.361		29.788		30.442		29.23
hsa-miR-484	38.46		33.579		36.931		34.468		30.228		30.249		30.077
hsa-miR-141-3p	37.514		Undetermined		Undetermined		Undetermined		Undetermined		Undetermined		Undetermined
hsa-miR-181a-5p	Undetermined		34.79		Undetermined		33.909		29.935		32.026		29.399
hsa-miR-361-5p	35.529		34.911		Undetermined		35.783		32.876		33.956		32.639
hsa-miR-106a-5p	40.309		33.053		33.085		33.85		29.119		30.086		29.437
hsa-miR-27a-3p	39.54		35.997		35.862		35.794		33.948		32.722		32.937
hsa-miR-145-5p	35.103		37.118		Undetermined		35.091		32.256		31.576		29.905
hsa-miR-1	Undetermined		Undetermined		Undetermined		38.598		Undetermined		Undetermined		Undetermined
UniSp3 IPC	20.295		19.665		20.396		20.691		19.655		20.125		20.407
hsa-miR-382-5p	Undetermined		Undetermined		Undetermined		36.189		33.922		36.04		33.917
hsa-miR-486-5p	32.027		30.726		31.92		30.247		26.506		26.616		26.671
hsa-miR-32-5p	Undetermined		37.299		36.276		37.565		34		34.499		37.288
hsa-miR-26a-5p	40.951		33.449		36.249		36.393		32.45		31.879		32.358
hsa-miR-133b	Undetermined		36.909		36.395		Undetermined		33.589		34.986		34.323
hsa-miR-143-3p	Undetermined		36.522		Undetermined		35.049		33.837		32.005		31.905
hsa-let-7d-5p	36.904		34.071		34.139		35.717		32.402		33.282		32.274
hsa-miR-30a-5p	37.011		38.004		Undetermined		Undetermined		34.588		36.965		34.696
hsa-miR-133a-3p	Undetermined		Undetermined		Undetermined		Undetermined		35.788		34.528		37.033
hsa-miR-222-3p	37.538		33.645		36.325		33.323		32.214		30.994		30.679
hsa-miR-20b-5p	Undetermined		Undetermined		Undetermined		Undetermined		36.984		Undetermined		37.514
hsa-miR-342-3p	35.834		36.559		41.423		35.055		30.781		31.609		31.223
hsa-miR-106b-5p	34.309		34.003		35.665		37.175		32.328		32.13		32.684
UniSp4	Undetermined		Undetermined		Undetermined		36.396		Undetermined		Undetermined		Undetermined
hsa-miR-328-3p	Undetermined		32.517		34.156		37.212		30.95		32.23		31.073
hsa-miR-324-5p	Undetermined		Undetermined		Undetermined		Undetermined		34.549		33.654		32.013
hsa-miR-532-3p	Undetermined		37.465		Undetermined		38.083		33.647		33.5		32.763
hsa-miR-185-5p	34.342		33.299		32.599		33.575		28.998		30.371		28.397
hsa-miR-15a-5p	33.795		30.878		33.451		30.975		29.306		29.973		30.26
hsa-let-7e-5p	35.671		35.19		36.267		Undetermined		37.519		35.68		34.838
hsa-miR-532-5p	Undetermined		Undetermined		Undetermined		37.085		35.703		34.531		33.167
hsa-miR-139-5p	Undetermined		37.513		Undetermined		36.42		34.089		35.021		31.349
hsa-miR-194-5p	40.945		36.962		40.564		41.118		34.058		36.545		34.846
UniSp3 IPC	20.282		19.716		20.46		20.643		19.489		20.259		20.325
hsa-miR-660-5p	Undetermined		36.21		36.474		34.83		33.049		33.385		33.379
hsa-miR-451a	29.336		27.816		29.637		27.748		23.967		24.527		24.153
hsa-miR-574-3p	Undetermined		Undetermined		Undetermined		Undetermined		31.583		33.79		31.061
hsa-let-7a-5p	33.697		32.161		32.176		31.463		29.357		31.171		29.292
hsa-miR-320c	37.14		34.771		37.406		36.175		33.408		35.217		32.838
hsa-miR-128-3p	Undetermined		Undetermined		Undetermined		Undetermined		33.4		35.321		32.284
hsa-miR-130a-3p	36.327		36.068		36.656		36.657		33.323		35.11		30.883
hsa-miR-125a-5p	41.125		34.848		35.925		35.278		31.921		32.297		30.784
hsa-miR-28-5p	Undetermined		Undetermined		Undetermined		Undetermined		33.727		36.488		32.661
hsa-miR-485-3p	Undetermined		Undetermined		Undetermined		Undetermined		36.108		Undetermined		33.84
hsa-miR-497-5p	34.815		36.154		37.241		Undetermined		34.078		37.213		35.075
hsa-let-7b-3p	37.966		36.931		35.018		Undetermined		34.632		35.71		33.868
hsa-miR-425-3p	Undetermined		Undetermined		37.363		Undetermined		34.763		35.313		34.36
UniSp5	Undetermined		Undetermined		Undetermined		Undetermined		Undetermined		Undetermined		Undetermined
hsa-miR-132-3p	35.952		Undetermined		Undetermined		Undetermined		Undetermined		34.588		34.661
hsa-miR-25-3p	33.445		33.024		34.41		32.411		29.043		29.088		28.045
hsa-let-7c-5p	38.873		36.762		35.545		37.56		33.668		34.147		34.681
hsa-miR-375	Undetermined		Undetermined		Undetermined		35.983		35.292		35.972		32.464
hsa-miR-18a-5p	Undetermined		36.722		35.254		36.724		32.303		32.594		31.959
hsa-miR-33a-5p	Undetermined		36.383		40.286		Undetermined		33.684		34.943		34.26
hsa-miR-29b-3p	Undetermined		37.278		Undetermined		Undetermined		33.954		35.308		33.764
hsa-miR-16-5p	28.98		27.417		28.978		26.427		25.076		25.274		24.799
hsa-miR-136-5p	Undetermined		36.78		Undetermined		Undetermined		34.869		Undetermined		34.623
hsa-let-7b-5p	35.502		33.591		35.898		34.99		29.595		30.73		30.066
hsa-miR-1260a	33.711		33.234		33.967		33.831		30.392		32.604		30.523
hsa-miR-152-3p	37.574		36.284		Undetermined		35.217		34.899		36.3		32.08
UniSp3 IPC	20.265		19.534		20.307		20.597		19.537		20.01		20.357
hsa-miR-30c-5p	36.98		35.362		33.926		34.324		30.911		32.075		30.263
hsa-miR-15b-3p	Undetermined		36.347		Undetermined		40.456		34.204		33.89		35.165
hsa-miR-197-3p	Undetermined		34.448		35.266		Undetermined		29.926		28.972		29.527
hsa-miR-142-5p	37.247		35.501		37.221		37.175		30.292		31.49		32.955
hsa-miR-99b-5p	Undetermined		Undetermined		Undetermined		35.949		32.101		34.704		32.162
hsa-miR-100-5p	Undetermined		Undetermined		36.713		37.451		35.822		Undetermined		34.668
hsa-miR-30e-5p	36.927		34.46		37.009		35.589		31.615		31.578		33.229
hsa-miR-326	38.114		Undetermined		36.344		Undetermined		32.989		34.219		32.838
hsa-miR-146a-5p	37.312		36.753		36.451		34.959		31.61		34.056		31.331
hsa-miR-362-3p	Undetermined		37.438		Undetermined		Undetermined		36.043		35.211		39.841
cel-miR-39-3p	22.383		20.992		21.842		24.591		21.316		21.963		22.349
hsa-miR-421	Undetermined		36.767		Undetermined		Undetermined		36.762		37.298		Undetermined
hsa-miR-424-5p	Undetermined		37.008		39.61		37.533		34.644		34.138		35.503
hsa-miR-223-5p	Undetermined		Undetermined		Undetermined		37.56		36.614		37.216		34.713
UniSp6	18.61		18.377		18.661		18.33		18.953		19.335		18.449
hsa-miR-146b-5p	Undetermined		39.16		Undetermined		Undetermined		36.597		36.603		36.868
hsa-miR-107	37.526		34.707		36.766		35.928		31.133		32.675		31.758
hsa-miR-205-5p	Undetermined		Undetermined		Undetermined		Undetermined		36.475		36.941		37.396
hsa-miR-148b-3p	36.468		36.093		34.915		34.411		31.568		32.452		31.37
hsa-miR-339-5p	Undetermined		Undetermined		34.865		Undetermined		31.476		32.12		30.287
hsa-miR-20a-5p	34.797		32.901		35.597		34.129		29.676		30.822		31.956
Blank (H2O)	Undetermined		Undetermined		Undetermined		Undetermined		Undetermined		Undetermined		Undetermined
hsa-miR-17-5p	Undetermined		Undetermined		Undetermined		Undetermined		33.989		36.885		36.994
UniSp3 IPC	20.298		19.624		20.26		20.678		19.599		20.422		20.384
hsa-miR-30d-5p	35.038		34.763		34.257		34.616		30.261		30.48		29.572
mmu-miR-378a-3p	35.852		36.379		34.948		34.233		33.142		33.224		30.103
hsa-miR-186-5p	Undetermined		Undetermined		Undetermined		Undetermined		36.077		37.441		34.574
hsa-miR-425-5p	Undetermined		34.105		36.242		35.679		30.216		30.222		28.272
hsa-let-7i-5p	36.657		33.665		34.713		34.051		30.651		32.428		31.006
hsa-miR-454-3p	38.507		Undetermined		36.447		40.766		34.969		33.911		35.17
hsa-miR-26b-5p	37.15		36.237		38.46		36.799		33.028		33.704		34.566
hsa-miR-874-3p	Undetermined		37.027		36.711		Undetermined		33.804		36.741		33.514
hsa-miR-34a-5p	Undetermined		Undetermined		Undetermined		Undetermined		36.167		36.704		34.954
hsa-miR-193a-5p	37.433		Undetermined		Undetermined		Undetermined		32.158		34.665		32.324
hsa-miR-320b	36.291		32.973		35.992		34.388		31.641		32.208		30.91
hsa-miR-885-5p	36.074		Undetermined		Undetermined		Undetermined		35.135		35.995		31.882
hsa-miR-590-5p	Undetermined		Undetermined		Undetermined		37.402		39.816		34.551		35.135
hsa-miR-127-3p	Undetermined		Undetermined		Undetermined		35.974		Undetermined		Undetermined		32.957
hsa-miR-191-5p	36.957		35.14		35.423		34.781		30.505		30.536		29.751
hsa-miR-208a-3p	Undetermined		Undetermined		Undetermined		Undetermined		Undetermined		Undetermined		Undetermined
hsa-miR-99a-5p	36.409		37.228		36.434		36.158		32.78		34.188		31.98
hsa-miR-16-2-3p	Undetermined		Undetermined		Undetermined		36.154		34.881		35.736		34.034
hsa-miR-301a-3p	Undetermined		34.742		Undetermined		Undetermined		33.252		33.841		32.989
hsa-miR-140-5p	Undetermined		Undetermined		Undetermined		36.482		34.355		34.444		34.95
hsa-miR-151a-5p	36.425		33.873		37.564		34.829		30.325		32.28		30.12
hsa-miR-130b-3p	Undetermined		35.924		40.737		Undetermined		34.241		36.443		35.371
hsa-miR-122-5p	33.604		34.47		34.1		33.46		28.677		31.201		26.861
UniSp3 IPC	20.335		19.609		20.312		20.645		19.58		20.034		20.383
hsa-miR-423-5p	32.965		33.299		33.234		32.742		30.016		31.194		28.687
hsa-miR-629-5p	36.137		36.686		36.831		35.046		35.101		35.845		35.92
hsa-miR-101-3p	35.15		32.889		34.921		34.164		31.257		31.719		31.228
hsa-miR-200c-3p	Undetermined		Undetermined		Undetermined		Undetermined		37.962		Undetermined		35.391
hsa-miR-365a-3p	Undetermined		Undetermined		36.907		36.063		33.919		31.216		32.679
hsa-miR-501-3p	39.016		41.409		Undetermined		Undetermined		34.836		34.477		34.767
hsa-miR-23a-3p	33.452		32.013		32.391		32.44		28.662		28.561		27.431
hsa-miR-423-3p	Undetermined		Undetermined		35.996		35.19		30.781		31.057		29.827
hsa-miR-215-5p	35.538		Undetermined		Undetermined		37.575		34.034		35.225		32.124
hsa-miR-376a-3p	Undetermined		Undetermined		Undetermined		Undetermined		35.906		Undetermined		34.78
hsa-miR-320a	33.423		30.94		31.956		31.17		29.122		30.811		27.815
hsa-miR-22-5p	39.454		38.47		Undetermined		36.326		34.284		35.655		34.137
hsa-miR-338-3p	Undetermined		34.953		37.203		37.566		34.123		33.829		32.45
hsa-miR-2110	36.997		34.865		38.139		38.336		33.899		34.411		31.984
hsa-miR-223-3p	31.414		30.041		29.455		29.95		25.22		23.756		24.247
hsa-miR-376c-3p	Undetermined		Undetermined		41.679		Undetermined		37.536		35.38		35.631
hsa-miR-103a-3p	33.532		32.881		32.495		33.691		28.792		29.879		28.671
hsa-miR-93-3p	Undetermined		Undetermined		Undetermined		Undetermined		33.251		33.901		32.023
hsa-miR-331-3p	37.386		36.235		35.419		37.542		33.032		33.375		32.275
hsa-miR-144-5p	37.324		36.234		Undetermined		36.748		34.009		34.053		34.943
hsa-miR-142-3p	33.198		31.302		32.204		31.66		28.069		29.442		29.437
hsa-miR-210-3p	36.317		Undetermined		36.327		36.762		33.459		34.971		31.289
hsa-let-7d-3p	36.041		Undetermined		36.522		37.526		30.706		30.973		28.809
hsa-miR-199a-5p	Undetermined		40.726		36.033		38.017		32.238		33.676		31.518
hsa-miR-126-5p	36.944		33.125		36.025		34.874		33.893		35.989		35.354
hsa-miR-766-3p	34.473		Undetermined		36.932		35.714		32.219		34.244		32.254
hsa-miR-19a-3p	37.287		33.043		34.535		33.884		29.95		30.081		30.774
hsa-miR-584-5p	Undetermined		Undetermined		40.521		37.349		37.113		35.844		34.276
hsa-miR-144-3p	33.424		32.986		33.97		33.638		29.261		29.801		30.982
hsa-miR-92a-3p	32.167		30.156		31.745		29.736		27.283		26.984		27.394
hsa-miR-126-3p	32.851		31.052		31.908		31.703		28.982		30.25		28.539
hsa-miR-363-3p	41.358		35.436		37.301		35.289		33.339		34.185		30.262
hsa-miR-148a-3p	37.554		36.33		35.996		37.286		32.563		32.537		31.92
hsa-miR-374a-5p	41.815		Undetermined		Undetermined		Undetermined		37.148		36.886		39.12
hsa-miR-10b-5p	37.409		Undetermined		Undetermined		37.43		34.257		35.828		32.974
hsa-miR-483-5p	36.567		35.967		36.759		35.671		35.156		36.754		32.408
hsa-miR-195-5p	Undetermined		Undetermined		Undetermined		Undetermined		Undetermined		Undetermined		38.336
hsa-miR-7-1-3p	Undetermined		Undetermined		Undetermined		Undetermined		35.84		35.056		37.095
hsa-miR-125b-5p	34.8		37.162		41.617		36.605		30.523		33.184		30.91
hsa-miR-877-5p	38.824		38.123		41.152		36.503		35.942		36.368		36.861
hsa-miR-192-5p	35.294		Undetermined		Undetermined		36.708		33.15		33.355		31.221
hsa-miR-151a-3p	Undetermined		39.399		Undetermined		40.714		33.052		35.352		33.749
hsa-miR-18b-5p	Undetermined		36.764		Undetermined		36.627		32.893		32.802		32.963
hsa-miR-28-3p	Undetermined		36.169		Undetermined		Undetermined		33.971		34.816		32.786
hsa-miR-335-5p	Undetermined		41.042		Undetermined		38.338		35.19		39.801		36.764
hsa-miR-324-3p	40.434		37.306		35.966		Undetermined		32.78		33.323		31.218
hsa-miR-320d	34.552		32.635		37.513		34.149		33.635		34.892		32.295
hsa-miR-136-3p	Undetermined		Undetermined		Undetermined		Undetermined		Undetermined		Undetermined		Undetermined
hsa-let-7g-5p	34.148		33.154		34.322		33.186		30.349		30.833		29.526
hsa-miR-15b-5p	36.883		37.544		Undetermined		Undetermined		34.087		34.094		35.422
hsa-miR-22-3p	34.349		33.592		35.938		34.641		30.422		31.773		28.692
hsa-miR-106b-3p	Undetermined		36.474		Undetermined		37.584		36.096		34.794		33.865
hsa-miR-199a-3p	Undetermined		36.402		35.198		33.636		32.009		33.498		32.414
hsa-miR-29c-3p	40.322		35.197		36.561		36.849		31.991		33.013		31.995
hsa-miR-19b-3p	33.182		31.702		32.574		31.787		28.538		29.065		28.271
hsa-miR-335-3p	37.268		37.271		Undetermined		Undetermined		36.382		37.342		36.452
hsa-miR-29a-3p	36.007		36.645		37.396		36.526		32.207		32.059		31.463
hsa-miR-21-5p	33.517		31.162		33.059		31.248		28.643		29.595		28.417
hsa-miR-150-5p	33.644		33.209		35.47		33.471		28.533		29.429		28.905
hsa-miR-30e-3p	Undetermined		Undetermined		Undetermined		Undetermined		35.961		35.761		36.248
hsa-miR-30b-5p	35.458		33.902		34.407		35.363		30.515		31.361		31.242
hsa-miR-543	Undetermined		Undetermined		Undetermined		Undetermined		35.812		40.151		35.272
hsa-miR-24-3p	34.834		32.826		33.27		31.854		28.975		29.742		28.355
hsa-miR-7-5p	35.371		35.987		37.392		36.931		35.215		34.768		36.352
Blank (H2O)	Undetermined		Undetermined		Undetermined		Undetermined		Undetermined		Undetermined		Undetermined
hsa-miR-495-3p	Undetermined		37.173		39.606		Undetermined		36.769		36.755		35.806

## Sheet: With Corneal Nerve Loss
miRNA	1		2		3		4		5		6		7		8		9
hsa-miR-652-3p	31.69		31.188		33.945		36.542		33.739		31.878		34.972		35.958		31.275
hsa-miR-502-3p	34.649		34.814		39.467		36.84		34.746		33.951		Undetermined		Undetermined		33.846
UniSp3 IPC	20.203		19.966		20.304		20.198		20.257		20.284		19.587		20.294		20.031
hsa-miR-339-3p	34.216		34.859		37.803		Undetermined		34.884		34.459		41.512		35.974		33.953
hsa-miR-221-3p	29.504		28.452		31.764		34.631		31.016		31.301		32.986		35.325		28.954
hsa-miR-409-3p	35.286		31.111		34.877		Undetermined		34.929		37.33		36.27		36.473		34.04
hsa-let-7f-5p	32.892		32.156		33.955		37.057		33.881		32.279		33.891		37.417		31.055
hsa-miR-154-5p	35.515		33.835		Undetermined		Undetermined		35.393		35.72		35.814		Undetermined		Undetermined
hsa-miR-27b-3p	32.754		31.358		33.415		34.323		32.2		30.372		34.649		36.817		31.083
hsa-miR-155-5p	36.104		34.297		Undetermined		Undetermined		Undetermined		35.859		Undetermined		40.111		Undetermined
hsa-miR-374b-5p	36.548		35.58		36.755		Undetermined		37.454		36.971		35.463		Undetermined		32.734
hsa-miR-140-3p	29.355		30.396		32.115		33.969		30.422		29.441		34.322		Undetermined		29.945
hsa-miR-93-5p	28.212		28.641		32.811		32.472		29.264		27.013		33.566		34.213		28.757
hsa-miR-92b-3p	39.061		38.487		Undetermined		Undetermined		37.575		36.892		37.549		Undetermined		36.765
hsa-miR-200a-3p	37.464		36.319		Undetermined		Undetermined		Undetermined		35.834		Undetermined		Undetermined		Undetermined
hsa-miR-505-3p	37.589		35.29		36.133		Undetermined		35.774		33.915		39.178		38.6		35.134
UniSp2	Undetermined		Undetermined		Undetermined		Undetermined		36.975		Undetermined		Undetermined		Undetermined		Undetermined
hsa-miR-23b-3p	30.22		28.763		31.914		33.946		31.459		30.341		32.849		34.416		29.406
hsa-miR-484	30.215		29.918		33.259		36.63		31.904		30.432		34.568		33.902		29.978
hsa-miR-141-3p	37.061		35.249		Undetermined		Undetermined		Undetermined		Undetermined		Undetermined		Undetermined		Undetermined
hsa-miR-181a-5p	30.337		29.707		33.069		35.218		31.965		31.815		33.987		35.794		31.693
hsa-miR-361-5p	34.314		31.898		33.861		32.681		34.43		32.877		36.086		Undetermined		30.752
hsa-miR-106a-5p	29.151		28.971		32.227		32.86		29.568		27.22		32.361		33.847		28.95
hsa-miR-27a-3p	34.235		33.279		35.613		34.905		34.093		32.404		36.508		41.678		31.726
hsa-miR-145-5p	31.67		31.21		34.666		40.756		33.315		32.884		34.965		36.206		31.941
hsa-miR-1	37.466		38.296		Undetermined		Undetermined		Undetermined		37.057		40.48		Undetermined		Undetermined
UniSp3 IPC	20.208		19.915		20.226		20.013		20.124		20.103		19.513		20.186		19.975
hsa-miR-382-5p	35.516		34.182		Undetermined		Undetermined		33.995		Undetermined		Undetermined		Undetermined		34.625
hsa-miR-486-5p	25.256		26.609		28.539		30.186		26.061		25.454		30.829		30.996		25.97
hsa-miR-32-5p	34.99		34.67		33.143		38.022		32.642		32.851		35.988		40.295		32.408
hsa-miR-26a-5p	31.943		31.016		33.981		40.178		33.204		32.092		34.745		38.671		30.948
hsa-miR-133b	33.652		31.951		Undetermined		Undetermined		35.691		34.137		Undetermined		Undetermined		36.957
hsa-miR-143-3p	34.216		32.234		Undetermined		Undetermined		33.007		32.494		35.956		Undetermined		32.929
hsa-let-7d-5p	33.134		31.781		34.814		35.855		33.465		32.924		34.656		41.879		31.843
hsa-miR-30a-5p	34.816		36.053		35.826		37.201		34.649		34.139		37.423		Undetermined		34.925
hsa-miR-133a-3p	34.252		33.279		38.965		Undetermined		32.83		36.247		Undetermined		Undetermined		36.663
hsa-miR-222-3p	31.897		30.875		32.364		33.487		31.181		30.895		35.973		35.808		30.196
hsa-miR-20b-5p	37.523		39.251		38.835		Undetermined		36.989		34.586		40.405		41.307		35.314
hsa-miR-342-3p	31.445		32.093		35.375		35.049		34.216		31.937		35.586		36.919		30.992
hsa-miR-106b-5p	31.766		32.773		34.04		37.233		32.343		30.168		36.506		40.46		32.154
UniSp4	Undetermined		Undetermined		Undetermined		Undetermined		Undetermined		Undetermined		Undetermined		Undetermined		Undetermined
hsa-miR-328-3p	33.075		31.411		34.946		35.855		34.236		33.464		35.045		36.403		30.972
hsa-miR-324-5p	32.173		32.159		Undetermined		Undetermined		36.299		33.844		Undetermined		36.975		32.662
hsa-miR-532-3p	34.235		35.112		36.621		Undetermined		35.937		33.414		Undetermined		Undetermined		33.557
hsa-miR-185-5p	27.177		28.908		33.115		32.91		28.972		26.863		32.178		33.845		29.36
hsa-miR-15a-5p	29.053		29.538		29.871		31.318		28.229		27.927		30.752		32.48		28.266
hsa-let-7e-5p	34.966		34.094		35.218		34.975		36.29		35.831		36.072		35.973		33.066
hsa-miR-532-5p	33.795		34.569		36.324		Undetermined		35.297		33.252		Undetermined		Undetermined		36.116
hsa-miR-139-5p	33.263		33.2		Undetermined		Undetermined		36.822		34.628		Undetermined		36.245		32.78
hsa-miR-194-5p	33.251		34.53		36.784		39.53		36.456		32.167		36.227		Undetermined		34.507
UniSp3 IPC	20.197		19.976		20.214		19.984		20.216		20.238		19.583		20.155		20.109
hsa-miR-660-5p	32.161		33.585		34.064		37.055		32.138		32.212		37.313		35.115		32.407
hsa-miR-451a	22.506		24.062		25.927		28.05		23.172		22.206		27.94		29.177		23.848
hsa-miR-574-3p	33.482		31.781		Undetermined		Undetermined		34.214		30.949		Undetermined		Undetermined		33.949
hsa-let-7a-5p	29.653		29.13		31.241		33.194		31.122		30.254		31.389		34.233		28.984
hsa-miR-320c	33		33.84		36.254		36.105		33.317		34.343		35.893		35.972		33.182
hsa-miR-128-3p	34.183		33.022		36.425		Undetermined		34.686		32.598		Undetermined		Undetermined		33.602
hsa-miR-130a-3p	32.967		32.435		35.144		35.954		33.843		33.962		34.786		36.833		33.077
hsa-miR-125a-5p	31.461		29.993		36.352		Undetermined		34.084		34.008		36.335		37.377		31.366
hsa-miR-28-5p	35.376		33.649		36.405		36.275		35.291		35.546		Undetermined		Undetermined		33.283
hsa-miR-485-3p	36.21		33.625		36.205		Undetermined		36.187		36.864		Undetermined		Undetermined		32.819
hsa-miR-497-5p	35.148		37.171		37.384		Undetermined		35.975		37.579		24.059		Undetermined		35.895
hsa-let-7b-3p	36.167		33.255		33.133		Undetermined		36.622		34.296		36.147		Undetermined		34.019
hsa-miR-425-3p	33.692		32.978		Undetermined		Undetermined		34.966		34.954		39.228		Undetermined		34.144
UniSp5	Undetermined		Undetermined		Undetermined		Undetermined		Undetermined		Undetermined		Undetermined		Undetermined		Undetermined
hsa-miR-132-3p	34.142		34.795		34.826		Undetermined		35.423		35.212		Undetermined		Undetermined		36.634
hsa-miR-25-3p	27.158		28.291		31.935		33.425		29.213		27.229		33.003		35.002		29.25
hsa-let-7c-5p	34.508		33.5		35.064		37.346		35.763		33.876		34.987		39.517		33.411
hsa-miR-375	34.085		34.14		34.671		Undetermined		34.274		34.813		35.375		Undetermined		32.786
hsa-miR-18a-5p	31.903		32.083		36.838		37.595		33.764		30.335		37.538		Undetermined		31.949
hsa-miR-33a-5p	35.37		32.722		37.549		36.484		35.14		36.574		Undetermined		Undetermined		33.947
hsa-miR-29b-3p	32.826		33.918		35.677		37.507		34.976		32.256		35.559		Undetermined		34.183
hsa-miR-16-5p	23.926		24.643		26.29		27.312		24.101		22.457		27.885		29.481		24.382
hsa-miR-136-5p	36.256		33.87		Undetermined		Undetermined		33.708		Undetermined		34.197		Undetermined		36.49
hsa-let-7b-5p	29.823		29.973		33.564		36.089		32.272		30.038		32.938		36.905		31.933
hsa-miR-1260a	31.596		31.759		32.175		34.444		32.313		31.455		32.046		33.111		31.756
hsa-miR-152-3p	33.448		34.858		36.156		34.63		34.899		34.577		34.992		Undetermined		34.258
UniSp3 IPC	20.095		19.795		20.042		20.133		19.976		20.451		19.467		20.195		19.965
hsa-miR-30c-5p	30.941		29.645		32.374		36.032		32.188		31.376		34.265		34.968		29.256
hsa-miR-15b-3p	34.16		34.071		34.646		37.558		33.599		32.186		39.476		Undetermined		33.145
hsa-miR-197-3p	30.778		29.471		32.474		Undetermined		32.033		30.817		34.632		33.91		30.722
hsa-miR-142-5p	33.218		31.903		33.847		36.456		33.032		32.075		34.456		37.089		31.335
hsa-miR-99b-5p	32.627		31.347		35.637		35.986		34.782		34.006		34.843		39.871		32.407
hsa-miR-100-5p	34.831		36.202		36.882		Undetermined		36.198		35.421		37.163		Undetermined		34.758
hsa-miR-30e-5p	31.306		31.192		32.989		34.931		31.547		29.581		34.657		Undetermined		30.406
hsa-miR-326	32.887		32.695		36.275		36.964		34.476		34.981		36.105		39.898		35.187
hsa-miR-146a-5p	31.32		31.02		34.946		36.32		33.823		33.37		34.888		36.606		31.488
hsa-miR-362-3p	36.917		37.44		35.177		36.243		33.987		34.523		37.274		Undetermined		35.109
cel-miR-39-3p	19.961		19.777		22.806		21.981		19.426		22.454		23.793		21.428		21.245
hsa-miR-421	37.19		35.419		Undetermined		Undetermined		37.405		35.03		Undetermined		Undetermined		36.842
hsa-miR-424-5p	36.99		35.151		35.376		37.046		35.154		34.686		36.972		37.492		34
hsa-miR-223-5p	36.968		35.526		37.187		Undetermined		40.206		40.795		37.244		Undetermined		32.994
UniSp6	19.006		18.882		19.032		18.26		18.985		19.086		18.629		18.607		18.979
hsa-miR-146b-5p	35.556		36.589		41.321		Undetermined		37.818		39.594		40.204		Undetermined		36.14
hsa-miR-107	31.486		30.743		34.037		36.779		32.99		30.974		33.421		34.957		30.903
hsa-miR-205-5p	37.024		34.583		Undetermined		Undetermined		40.451		37.274		Undetermined		40.546		35.529
hsa-miR-148b-3p	31.249		31.932		33.579		37.443		32.12		30.424		33.652		Undetermined		31.415
hsa-miR-339-5p	32.871		30.92		34.12		36.577		34.323		32.361		34.475		Undetermined		30.648
hsa-miR-20a-5p	30.964		30.186		32.322		33.32		29.301		28.089		32.696		34.802		29.429
Blank (H2O)	Undetermined		Undetermined		Undetermined		Undetermined		Undetermined		Undetermined		Undetermined		Undetermined		Undetermined
hsa-miR-17-5p	36.071		35.935		38.688		Undetermined		35.676		33.823		36.541		Undetermined		37.244
UniSp3 IPC	20.541		20.362		20.493		20.157		20.355		20.542		19.598		20.203		20.353
hsa-miR-30d-5p	30.058		29.193		32.816		35.492		31.433		29.962		33.953		34.26		29.684
mmu-miR-378a-3p	32.198		31.79		34.269		35.097		33.007		30.971		35.133		36.939		31.736
hsa-miR-186-5p	35.28		34.085		Undetermined		Undetermined		36.786		34.305		Undetermined		Undetermined		36.923
hsa-miR-425-5p	29.307		29.643		33.413		34.009		30.192		29.227		34.964		34.994		29.963
hsa-let-7i-5p	31.962		31.183		33.778		34.808		31.732		31.067		34.799		36.964		31.633
hsa-miR-454-3p	34.052		33.944		36.908		36.367		37.343		33.575		37.559		Undetermined		35.326
hsa-miR-26b-5p	33.558		33.308		35.326		36.213		36.616		32.844		37.479		Undetermined		33.985
hsa-miR-874-3p	32.757		33.93		40.206		Undetermined		34.473		33.912		Undetermined		37.366		32.681
hsa-miR-34a-5p	36.08		33.966		Undetermined		Undetermined		36.484		31.474		36.978		Undetermined		Undetermined
hsa-miR-193a-5p	35.072		34.472		37.595		Undetermined		36.233		32.635		37.436		Undetermined		34.189
hsa-miR-320b	30.619		31.346		32.442		34.5		31.14		31.432		35.043		35.302		30.588
hsa-miR-885-5p	34.682		36.524		Undetermined		36.287		34.856		31.232		35.21		Undetermined		34.089
hsa-miR-590-5p	38.65		37.059		Undetermined		36.271		36.587		32.646		35.254		Undetermined		33.641
hsa-miR-127-3p	38.809		32.727		Undetermined		Undetermined		35.664		Undetermined		34.853		Undetermined		35.323
hsa-miR-191-5p	29.636		28.966		33.146		35.265		31.761		30.319		33.751		35.653		29.956
hsa-miR-208a-3p	Undetermined		39.068		38.404		Undetermined		38.934		38.805		Undetermined		Undetermined		Undetermined
hsa-miR-99a-5p	34.006		34.855		39.007		41.732		35.895		32.346		35.702		Undetermined		32.756
hsa-miR-16-2-3p	34.096		34.624		34.275		39.864		33.905		33.33		36.195		Undetermined		34.24
hsa-miR-301a-3p	33.612		32.634		Undetermined		41.358		34.919		32.212		34.945		35.224		32.621
hsa-miR-140-5p	34.832		34.566		Undetermined		Undetermined		36.976		33.883		Undetermined		Undetermined		33.428
hsa-miR-151a-5p	31.462		30.05		35.662		35.889		32.556		32.161		36.577		37.267		30.624
hsa-miR-130b-3p	34.399		34.284		34.845		34.953		33.75		36.902		Undetermined		36.27		34.687
hsa-miR-122-5p	29.3		31.069		34.752		35.399		33.773		26.781		33.4		Undetermined		32.188
UniSp3 IPC	20.17		20.017		20.128		20.19		20.036		20.278		19.555		20.227		20.048
hsa-miR-423-5p	28.786		29.18		32.523		34.256		30.631		30.254		33.251		33.895		29.767
hsa-miR-629-5p	35.083		35.495		36.215		Undetermined		35.299		35.418		Undetermined		36.015		34.783
hsa-miR-101-3p	31.096		31.996		32.258		32.707		29.156		28.163		32.88		35.311		29.8
hsa-miR-200c-3p	36.4		Undetermined		Undetermined		Undetermined		Undetermined		Undetermined		Undetermined		Undetermined		35.746
hsa-miR-365a-3p	36.018		34.555		35.432		Undetermined		36.24		30.613		Undetermined		Undetermined		33.644
hsa-miR-501-3p	33.924		34.962		Undetermined		Undetermined		35.876		Undetermined		Undetermined		Undetermined		33.184
hsa-miR-23a-3p	28.449		27.602		30.618		33.254		29.848		28.945		31.875		34.216		28.002
hsa-miR-423-3p	30.599		29.62		36.372		35.971		33.523		31.934		33.898		39.033		30.095
hsa-miR-215-5p	32.475		34.107		34.017		37.447		37.279		31.303		Undetermined		Undetermined		34.134
hsa-miR-376a-3p	39.58		33.452		35.014		Undetermined		35.069		36.389		41.206		Undetermined		35.867
hsa-miR-320a	28.013		28.499		30.413		32.038		28.67		28.895		31.088		30.926		28.294
hsa-miR-22-5p	33.794		33.291		Undetermined		35.399		34.309		33.6		Undetermined		Undetermined		35.265
hsa-miR-338-3p	32.748		32.434		36.656		37.746		35.826		33.922		35.148		Undetermined		34.893
hsa-miR-2110	33.979		34.2		36.736		37.339		34.599		34.96		36.849		34.896		35.095
hsa-miR-223-3p	25.392		24.343		27.87		31.12		26.843		24.853		28.904		30.443		24.308
hsa-miR-376c-3p	37.476		33.459		36.475		37.45		35.009		35.879		37.379		Undetermined		35.341
hsa-miR-103a-3p	28.769		28.257		31.495		34.264		30.236		28.182		31.827		33.52		28.809
hsa-miR-93-3p	32.403		32.54		37.317		Undetermined		34.222		32.42		36.307		Undetermined		34.242
hsa-miR-331-3p	33.447		31.991		Undetermined		Undetermined		34.435		32.54		37.142		Undetermined		32.126
hsa-miR-144-5p	33.537		36.505		34.134		35.863		33.745		32.599		34.791		35.404		32.183
hsa-miR-142-3p	30.09		28.951		29.979		32.977		30.065		28.917		30.163		32.07		27.199
hsa-miR-210-3p	31.117		32.28		31.913		34.268		33.832		33.298		36.391		Undetermined		32.407
hsa-let-7d-3p	29.96		29.251		33.565		35.647		31.106		31.458		33.449		36.121		29.645
hsa-miR-199a-5p	32.528		31.071		33.993		Undetermined		33.613		35.942		34.036		Undetermined		32.78
hsa-miR-126-5p	34.204		32.857		34.842		36.039		33.225		33.035		36.141		37.518		32.356
hsa-miR-766-3p	33.292		31.002		34.744		39.231		34.072		34.953		36.702		Undetermined		32.123
hsa-miR-19a-3p	29.912		30.12		31.129		32.12		29.315		27.131		33.614		34.923		29.317
hsa-miR-584-5p	34.288		34.574		37.473		Undetermined		35.392		33.601		38.267		Undetermined		33.975
hsa-miR-144-3p	28.162		29.708		31.062		33.146		29.268		28.299		31.424		35.329		29.272
hsa-miR-92a-3p	26.056		26.902		28.31		30.796		26.127		25.732		30.369		31.682		26.216
hsa-miR-126-3p	29.137		28.088		30.89		32.24		30.935		29.099		31.322		32.334		27.986
hsa-miR-363-3p	31.776		32.954		33.561		35.974		32.392		30.851		37.266		36.13		32.132
hsa-miR-148a-3p	34.044		33.072		34.137		37.517		33.802		31.658		34.555		37.493		32.638
hsa-miR-374a-5p	41.197		40.411		35.774		Undetermined		37.495		34.386		36.762		40.626		36.219
hsa-miR-10b-5p	34.267		33.393		34.314		38.171		34.987		35.237		34.672		Undetermined		33.437
hsa-miR-483-5p	36.416		34.964		34.788		37.078		35.106		33.986		34.963		37.526		34.871
hsa-miR-195-5p	Undetermined		39.608		Undetermined		Undetermined		Undetermined		37.37		39.463		Undetermined		36.972
hsa-miR-7-1-3p	34.552		36.781		Undetermined		Undetermined		34.918		34.102		37.824		Undetermined		35.904
hsa-miR-125b-5p	32.533		32.592		34.221		37.58		33.211		30.42		34.393		36.883		31.364
hsa-miR-877-5p	34.691		34.923		36.45		Undetermined		35.766		34.002		35.806		37.139		37.318
hsa-miR-192-5p	31.458		32.622		35.352		35.984		33.871		29.103		35.342		Undetermined		33.01
hsa-miR-151a-3p	33.013		32.227		36.134		36.064		34.457		34.66		36.318		Undetermined		33.52
hsa-miR-18b-5p	32.191		32.112		36.081		36.021		33.42		30.686		36.438		36.952		32.446
hsa-miR-28-3p	34.306		33.552		37.09		36.27		36.44		34.617		36.187		Undetermined		33.362
hsa-miR-335-5p	Undetermined		37.569		37.881		37.538		35.645		37.225		Undetermined		Undetermined		35.559
hsa-miR-324-3p	31.174		32.401		34.947		37.559		33.261		31.422		36.475		36.163		31.951
hsa-miR-320d	32.326		32.676		33.925		36.481		32.976		33.431		34.94		34.662		32.691
hsa-miR-136-3p	Undetermined		36.783		Undetermined		Undetermined		Undetermined		Undetermined		Undetermined		Undetermined		Undetermined
hsa-let-7g-5p	30.064		30.09		30.291		34.261		31.558		29.442		32.798		34.869		30.124
hsa-miR-15b-5p	33.807		34.098		36.733		37.4		34.383		33.022		36.917		41.356		32.972
hsa-miR-22-3p	28.44		28.538		31.337		32.817		29.962		28.913		32.935		35.267		29.331
hsa-miR-106b-3p	34.692		34.497		Undetermined		Undetermined		Undetermined		40.622		Undetermined		Undetermined		35.684
hsa-miR-199a-3p	33.386		31.785		34.513		37.446		34.324		33.972		35.226		36.832		31.92
hsa-miR-29c-3p	31.543		32.868		33.067		34.88		32.242		31.208		35.788		38.892		31.702
hsa-miR-19b-3p	27.473		28.048		30.574		30.736		28.396		25.779		32.298		34.142		28.219
hsa-miR-335-3p	Undetermined		36.236		Undetermined		Undetermined		34.628		Undetermined		Undetermined		Undetermined		35.198
hsa-miR-29a-3p	32.095		32.563		34.951		35.763		33.971		31.412		36.995		37.533		32.409
hsa-miR-21-5p	28.531		28.099		29.943		31.844		28.819		27.33		31.514		32.741		28.13
hsa-miR-150-5p	29.393		30.495		31.328		33.652		31.39		29.848		33.459		34.788		28.316
hsa-miR-30e-3p	37.295		33.979		37.12		Undetermined		39.847		37.471		36.757		Undetermined		36.24
hsa-miR-30b-5p	30.425		29.772		32.104		36.769		32.834		30.837		33.121		35.67		29.867
hsa-miR-543	36.818		34.218		Undetermined		35.59		40.581		40.322		Undetermined		Undetermined		35.455
hsa-miR-24-3p	29.733		28.526		31.294		33.49		30.673		28.622		31.979		34.366		27.961
hsa-miR-7-5p	33.737		34.988		37.1		36.506		34.303		34.44		35.431		36.919		36.429
Blank (H2O)	Undetermined		Undetermined		Undetermined		Undetermined		Undetermined		Undetermined		Undetermined		Undetermined		Undetermined
hsa-miR-495-3p	Undetermined		34.882		Undetermined		38.912		34.705		37.293		Undetermined		39.011		35.325
