# Supplementary material for: Altered Circulating microRNAs in Patients with Diabetic Neuropathy and Corneal Nerve Loss: A Pilot Study
Source: J Clin Med. 2022 Mar 16;11(6):1632. doi: 10.3390/jcm11061632 (PMC8956033; doi:10.3390/jcm11061632)
Supplement: Supplementary file 1 [file jcm-11-01632-s001.zip › Material S1 Serum microRNA Changes Associated with Corneal Nerve Loss.xlsx]

## Sheet: Sheet1
(T2D without Corneal Nerve Loss) vs (T2D with Corneal Nerve Loss)	Fold change	Difference (A-B log scale)	P-Value
hsa-miR-92b-3p	6.89548	2.78565	0.00769405
hsa-miR-22-3p	-2.01551	-1.01114	0.0266144
hsa-let-7i-5p	1.73163	0.792134	0.0287079
hsa-miR-99a-5p	3.12049	1.64177	0.0486912
hsa-miR-122-5p	3.90075	1.96375	0.0528631
hsa-let-7d-5p	1.97641	0.982884	0.0539045
hsa-miR-144-5p	-3.8343	-1.93896	0.0587472
hsa-miR-151a-3p	-2.41914	-1.27449	0.0635785
hsa-miR-502-3p	-1.99441	-0.995964	0.0854613
hsa-miR-19a-3p	-1.88314	-0.913139	0.0900868
hsa-miR-423-5p	1.49829	0.583317	0.0906653
hsa-miR-629-5p	2.95339	1.56237	0.0920866
hsa-miR-23a-3p	1.4424	0.528476	0.0922114
hsa-miR-29b-3p	-1.8573	-0.893204	0.0994845
hsa-miR-194-5p	-2.27044	-1.18297	0.110597
hsa-let-7a-5p	1.53127	0.61473	0.122194
hsa-miR-362-3p	-3.06529	-1.61602	0.134242
hsa-miR-130b-3p	-3.5107	-1.81176	0.146823
hsa-miR-106a-5p	-1.49697	-0.582042	0.14842
hsa-miR-106b-5p	2.0402	1.02871	0.149815
hsa-miR-486-5p	-1.4687	-0.55454	0.155087
hsa-miR-20a-5p	-1.60422	-0.681873	0.156446
hsa-miR-451a	-1.52339	-0.607286	0.161396
hsa-miR-125a-5p	2.34788	1.23136	0.166734
hsa-miR-106b-3p	1.96785	0.976624	0.166827
hsa-miR-409-3p	-3.74197	-1.9038	0.169327
hsa-miR-107	-1.58153	-0.661319	0.169506
hsa-let-7b-5p	1.78254	0.833934	0.174072
hsa-miR-10b-5p	-2.27382	-1.18512	0.174264
hsa-miR-590-5p	-3.16349	-1.66152	0.182516
hsa-miR-652-3p	-1.61155	-0.688447	0.183115
hsa-miR-155-5p	2.11197	1.07859	0.183738
hsa-miR-15a-5p	-1.5111	-0.595603	0.208299
hsa-miR-92a-3p	-1.32641	-0.407524	0.217761
hsa-miR-485-3p	-2.50703	-1.32598	0.22338
hsa-miR-766-3p	2.26801	1.18143	0.224979
hsa-miR-151a-5p	1.88345	0.913375	0.232128
hsa-miR-101-3p	-1.55631	-0.638127	0.236466
hsa-miR-27b-3p	1.35111	0.434143	0.23793
hsa-miR-331-3p	1.63849	0.712364	0.241206
hsa-miR-150-5p	1.4364	0.52246	0.24845
hsa-miR-32-5p	-2.10296	-1.07242	0.249658
hsa-miR-365a-3p	2.59801	1.3774	0.256401
mmu-miR-378a-3p	1.50163	0.586526	0.256742
hsa-miR-584-5p	-1.62297	-0.698634	0.263428
hsa-miR-376a-3p	-2.69866	-1.43224	0.275969
hsa-miR-126-3p	1.31419	0.394175	0.277284
hsa-miR-21-5p	-1.16564	-0.221127	0.28243
hsa-miR-144-3p	-1.37111	-0.455349	0.284918
hsa-miR-29c-3p	-1.55402	-0.636002	0.300053
hsa-miR-199a-3p	1.69484	0.761152	0.301067
hsa-miR-30e-5p	-1.50983	-0.594388	0.30222
hsa-miR-1260a	1.52589	0.609651	0.305429
hsa-miR-16-2-3p	-1.55681	-0.638596	0.314463
hsa-miR-874-3p	-1.83267	-0.873945	0.326468
hsa-miR-18b-5p	-1.50437	-0.589157	0.331207
hsa-miR-342-3p	1.56648	0.647523	0.331368
hsa-miR-29a-3p	1.44883	0.534891	0.332524
hsa-miR-99b-5p	-1.81982	-0.863794	0.333801
hsa-let-7d-3p	-1.55989	-0.641447	0.349391
hsa-miR-18a-5p	1.80787	0.854293	0.359194
hsa-miR-382-5p	1.59412	0.672764	0.373795
hsa-miR-28-5p	-1.67182	-0.741419	0.388106
hsa-miR-324-3p	-1.4194	-0.505286	0.394079
hsa-miR-363-3p	-1.43294	-0.518979	0.400211
hsa-miR-154-5p	-1.53741	-0.6205	0.413959
hsa-miR-425-5p	-1.45661	-0.542614	0.418479
hsa-miR-143-3p	1.55698	0.638753	0.419007
hsa-miR-877-5p	-1.81025	-0.856187	0.426846
hsa-miR-186-5p	-1.56225	-0.643622	0.431709
hsa-miR-24-3p	1.19229	0.25373	0.435987
hsa-miR-148b-3p	1.3182	0.398568	0.436818
hsa-miR-375	-1.52917	-0.61275	0.442544
hsa-let-7f-5p	1.44784	0.533899	0.442781
hsa-miR-543	-1.83667	-0.877093	0.450925
hsa-miR-505-3p	1.37774	0.462308	0.452431
hsa-miR-320c	-1.42121	-0.507115	0.453758
hsa-miR-191-5p	-1.2528	-0.325159	0.469168
hsa-miR-17-5p	-1.56637	-0.647428	0.472959
hsa-miR-145-5p	1.42629	0.512266	0.476291
hsa-miR-2110	1.73793	0.797371	0.476332
hsa-miR-328-3p	1.54965	0.63194	0.479382
hsa-miR-126-5p	1.51714	0.601358	0.483229
hsa-miR-185-5p	-1.28444	-0.361143	0.485058
hsa-miR-133a-3p	-1.66478	-0.735328	0.494781
hsa-miR-15b-3p	-1.45821	-0.544194	0.495029
hsa-miR-210-3p	-1.44502	-0.531094	0.499756
hsa-miR-19b-3p	-1.22217	-0.289444	0.502183
hsa-let-7g-5p	1.15374	0.206317	0.505597
hsa-miR-193a-5p	1.47435	0.560075	0.518522
hsa-miR-374b-5p	-1.55183	-0.633974	0.521723
hsa-miR-140-5p	1.46822	0.554066	0.523025
hsa-miR-223-5p	-1.43961	-0.52568	0.523335
hsa-miR-425-3p	-1.29612	-0.374198	0.525452
hsa-miR-34a-5p	-1.42233	-0.508254	0.525696
hsa-miR-140-3p	-1.20313	-0.266789	0.539408
hsa-miR-301a-3p	-1.39009	-0.475177	0.540682
hsa-miR-7-1-3p	-1.41729	-0.503137	0.560628
hsa-miR-130a-3p	1.19212	0.253524	0.587
hsa-miR-223-3p	1.24567	0.316921	0.588223
hsa-miR-424-5p	-1.45362	-0.539645	0.599614
hsa-miR-27a-3p	1.26403	0.338035	0.606324
hsa-miR-30e-3p	-1.29528	-0.373267	0.60786
hsa-miR-133b	1.55969	0.641258	0.615026
hsa-miR-22-5p	-1.33769	-0.419746	0.624547
hsa-let-7e-5p	-1.45227	-0.538311	0.632471
hsa-miR-146a-5p	-1.19458	-0.256507	0.635644
hsa-miR-125b-5p	1.25519	0.32791	0.643167
hsa-miR-221-3p	1.17706	0.23519	0.646019
hsa-miR-16-5p	-1.12914	-0.175222	0.647108
hsa-miR-142-3p	1.15694	0.210317	0.649313
hsa-miR-885-5p	-1.49963	-0.584603	0.650551
hsa-miR-28-3p	-1.2922	-0.369834	0.651008
hsa-miR-93-3p	-1.25277	-0.325124	0.653769
hsa-miR-136-5p	-1.58233	-0.662054	0.674002
hsa-miR-495-3p	-1.19353	-0.255239	0.674885
hsa-miR-320a	-1.1299	-0.17619	0.675052
hsa-miR-26a-5p	1.17433	0.231841	0.675239
hsa-miR-199a-5p	-1.47262	-0.558384	0.683127
hsa-miR-7-5p	1.33117	0.412697	0.694222
hsa-miR-483-5p	-1.3349	-0.416733	0.69604
hsa-miR-222-3p	-1.17585	-0.233709	0.710412
hsa-miR-23b-3p	1.07484	0.104127	0.710836
hsa-miR-93-5p	-1.11411	-0.155889	0.73228
hsa-miR-532-3p	1.18689	0.247191	0.735017
hsa-miR-192-5p	-1.178	-0.236334	0.740645
hsa-miR-148a-3p	1.18282	0.242233	0.743163
hsa-miR-128-3p	-1.13144	-0.178154	0.749252
hsa-miR-103a-3p	1.07089	0.0988095	0.751658
hsa-miR-146b-5p	1.10468	0.143634	0.752757
hsa-miR-30c-5p	-1.10498	-0.144016	0.755608
hsa-miR-197-3p	1.15428	0.206991	0.76109
hsa-miR-152-3p	-1.21591	-0.282037	0.762561
hsa-miR-320d	1.18464	0.244444	0.768605
hsa-let-7b-3p	-1.25669	-0.329631	0.777208
hsa-miR-484	-1.13868	-0.187359	0.778726
hsa-miR-30b-5p	1.08891	0.122889	0.783808
hsa-miR-142-5p	-1.14507	-0.195431	0.786226
hsa-miR-30d-5p	1.05952	0.0834127	0.814355
hsa-miR-574-3p	1.14667	0.197453	0.820598
hsa-miR-320b	-1.05147	-0.0724127	0.828458
hsa-miR-324-5p	-1.15519	-0.208131	0.836161
hsa-miR-15b-5p	-1.10575	-0.145029	0.856335
hsa-let-7c-5p	1.1176	0.160398	0.861771
hsa-miR-326	1.11109	0.151982	0.862611
hsa-miR-215-5p	1.10795	0.147889	0.863264
hsa-miR-338-3p	1.09399	0.129604	0.883111
hsa-miR-26b-5p	1.09695	0.133492	0.884025
hsa-miR-25-3p	1.05109	0.0718889	0.886354
hsa-miR-660-5p	-1.06255	-0.087535	0.895362
hsa-miR-127-3p	-1.09027	-0.124684	0.896602
hsa-miR-532-5p	1.06881	0.0960021	0.916288
hsa-miR-181a-5p	-1.03973	-0.0562106	0.922381
hsa-miR-139-5p	1.0693	0.0966619	0.931468
hsa-miR-339-3p	-1.04274	-0.0603792	0.942715
hsa-miR-33a-5p	1.05716	0.0801991	0.943645
hsa-miR-100-5p	-1.0367	-0.052	0.94955
hsa-miR-501-3p	1.01754	0.0250909	0.967779
hsa-miR-497-5p	1.05797	0.0812969	0.971335
hsa-miR-361-5p	-1.01503	-0.0215264	0.981029
hsa-miR-423-3p	-1.0169	-0.0241767	0.981706
hsa-miR-339-5p	-1.01132	-0.0162347	0.984356
hsa-miR-132-3p	-1.01513	-0.0216714	0.98516
hsa-miR-30a-5p	-1.01013	-0.0145453	0.986164
hsa-miR-454-3p	-1.00568	-0.0081716	> 0.99
