# Supplementary material for: Altered Circulating microRNAs in Patients with Diabetic Neuropathy and Corneal Nerve Loss: A Pilot Study
Source: J Clin Med. 2022 Mar 16;11(6):1632. doi: 10.3390/jcm11061632 (PMC8956033; doi:10.3390/jcm11061632)
Supplement: Supplementary file 1 [file jcm-11-01632-s001.zip › Material S2 miRNA association with Clinical Parameters.xlsx]

## Sheet: Correlation of miRNAs Clinical
		Filter	Filter	Filter	Filter	Filter	Filter	Filter	Filter	Filter	Filter	Filter	Filter	Filter	Filter	Filter	Filter
		Age	DDuration	BMI	SBP	DDP	HbA1c	GFR	TCholestrol	LDL	TRig	DN4	VPT	FEET	CNFD	CNBD	CNFL
hsa-miR-652-3p	Pearson Correlation	0.4675	0.366057	0.0671188	0.246169	0.185422	-0.184338	-.550*	0.240157	0.371712	-0.0083573	0.171526	-.767*	0.524985	-0.139772	-0.144253	-0.063458
	Sig. (2-tailed)	0.0788894	0.198023	0.812141	0.39623	0.525661	0.510749	0.0337698	0.388604	0.172497	0.976418	0.635632	0.026448	0.0972783	0.619314	0.608008	0.822232
hsa-miR-502-3p	Pearson Correlation	0.00234261	0.427572	-0.221862	-0.245646	-0.12343	-0.079247	-.705*	0.0297072	0.158924	-0.0605496	0.719593	-0.344659	-0.10885	-0.166257	-0.111846	-0.121471
	Sig. (2-tailed)	0.994546	0.217739	0.512046	0.493917	0.734073	0.816842	0.0154574	0.930907	0.640689	0.859629	0.106918	0.655341	0.816304	0.625145	0.743364	0.722004
UniSp3 IPC	Pearson Correlation	-0.149657	-0.359232	-0.0240172	0.377815	0.182366	-0.311594	0.189459	-0.203476	-0.177803	-.544*	-0.2145	-0.41516	0.467027	-0.15113	-0.273556	-0.115841
	Sig. (2-tailed)	0.580125	0.188505	0.929648	0.165004	0.51536	0.240072	0.4822	0.449744	0.510024	0.0293748	0.526496	0.266496	0.125834	0.576362	0.305274	0.669219
hsa-miR-339-3p	Pearson Correlation	0.424771	0.524279	-0.251163	-0.364299	-0.472648	0.0620617	-0.255624	-0.523151	-0.408613	-0.402347	0.250598	-0.518617	0.379534	-0.0693403	-0.014802	-0.0104484
	Sig. (2-tailed)	0.168694	0.097811	0.431028	0.270699	0.142075	0.848052	0.422609	0.0809227	0.187237	0.194754	0.54943	0.233027	0.313719	0.830447	0.963584	0.974291
hsa-miR-221-3p	Pearson Correlation	0.429581	0.275703	0.228806	0.388077	0.257552	-0.196807	-.515*	0.179032	0.260747	-0.0601575	0.0193674	-0.527075	0.573869	-0.102698	-0.103541	-0.0310921
	Sig. (2-tailed)	0.0967908	0.319926	0.394006	0.152897	0.354068	0.465046	0.0410706	0.507056	0.329363	0.824851	0.954928	0.144813	0.051045	0.705078	0.702761	0.908995
hsa-miR-409-3p	Pearson Correlation	0.143982	0.369879	0.0748054	-0.0569158	0.210145	0.379432	-0.302411	0.00452246	0.0336014	0.0386794	-0.039377	-0.52256	.855**	0.0295097	0.0723815	0.139671
	Sig. (2-tailed)	0.638865	0.236645	0.808101	0.860537	0.512112	0.201006	0.31525	0.988301	0.913224	0.900164	0.926244	0.228861	0.00334353	0.923761	0.81422	0.649045
hsa-let-7f-5p	Pearson Correlation	0.418604	-0.0131591	0.0804238	0.501115	0.254057	-0.381003	-0.328784	0.0815701	0.20877	-0.240775	-0.119711	-0.490483	0.325459	-0.0905441	-0.156126	-0.0341786
	Sig. (2-tailed)	0.106588	0.962876	0.767169	0.0570549	0.360865	0.145398	0.213727	0.763938	0.437778	0.369029	0.725897	0.180065	0.301932	0.73877	0.563667	0.900001
hsa-miR-154-5p	Pearson Correlation	0.475843	0.142514	-0.404423	-0.470709	-0.456353	0.108387	0.0673034	-0.181808	-0.115573	0.0108003	0.248987	-0.397342	0.57024	0.234161	0.375752	0.278001
	Sig. (2-tailed)	0.280443	0.76051	0.368171	0.346083	0.36299	0.817076	0.886001	0.696429	0.805104	0.981666	0.686287	0.507735	0.237353	0.613284	0.406165	0.546075
hsa-miR-27b-3p	Pearson Correlation	0.463222	0.390622	0.271178	0.392414	-0.0826271	-0.0985442	-0.404838	0.140275	0.237791	-0.130639	-0.00590202	-0.536715	0.527325	-0.111875	-0.0243008	-0.0384504
	Sig. (2-tailed)	0.0707597	0.14999	0.309666	0.147965	0.769712	0.716539	0.119834	0.604347	0.375173	0.629633	0.986259	0.136262	0.0780984	0.679975	0.928819	0.887572
hsa-miR-155-5p	Pearson Correlation	.836**	0.349604	0.427162	0.566233	-0.259233	-0.0143518	-0.360257	0.13747	0.198358	-0.231199	0.420143	-0.178642	0.395234	-0.276522	-0.127025	-0.16386
	Sig. (2-tailed)	0.00966799	0.395946	0.291167	0.185109	0.57455	0.973094	0.380687	0.745472	0.63772	0.581702	0.481241	0.773762	0.438019	0.507346	0.764378	0.698218
hsa-miR-374b-5p	Pearson Correlation	0.190784	-0.114362	-0.0569449	.764*	-0.468904	-0.359578	0.439751	-0.203434	-0.0981807	-0.577834	-0.401014	-0.662839	0.588169	-0.181826	-0.110858	-0.162604
	Sig. (2-tailed)	0.574168	0.75308	0.867921	0.0101564	0.171606	0.277424	0.175924	0.548533	0.773967	0.0626304	0.37261	0.151352	0.125128	0.592599	0.745566	0.632873
hsa-miR-140-3p	Pearson Correlation	0.337173	0.475787	0.0534996	-0.0967213	0.217109	-0.120958	-.670**	0.129208	0.244199	-0.0448956	0.128762	-.856*	.652*	0.038496	-0.0098402	0.0856694
	Sig. (2-tailed)	0.238444	0.1003	0.855863	0.753268	0.47616	0.680408	0.00872363	0.65977	0.400141	0.878874	0.741285	0.0139638	0.0412018	0.896047	0.973367	0.770902
hsa-miR-93-5p	Pearson Correlation	0.334449	0.435764	0.216101	0.178341	0.0598373	-0.13952	-.542*	0.0770372	0.168269	-0.140184	0.086461	-.685*	.629*	-0.0647428	-0.0447873	-0.00946271
	Sig. (2-tailed)	0.205468	0.104449	0.421482	0.524828	0.832238	0.606313	0.0301942	0.776737	0.533321	0.604586	0.800446	0.0418268	0.0283087	0.811716	0.869181	0.972254
hsa-miR-92b-3p	Pearson Correlation	0.195475	0.234999	-0.192104	0.037472	-.708*	0.266529	0.158678	-0.285591	-0.332278	-0.0209236	0.16294	0.579318	-0.628171	-.668*	-0.529421	-.690*	*
	Sig. (2-tailed)	0.542629	0.462204	0.549748	0.9129	0.0148452	0.402374	0.62232	0.368214	0.291315	0.948538	0.699852	0.132341	0.070045	0.0175079	0.0767061	0.0130528
hsa-miR-200a-3p	Pearson Correlation	0.522515	0.158645	-0.882916	-0.139388	0.252602	0.338885	-0.290958	0.353676	0.470177	-0.441388	0.837265	0.173649	-0.473606	0.199869	0.727265	0.19772
	Sig. (2-tailed)	0.477485	0.841355	0.117084	0.910973	0.837428	0.661115	0.709042	0.646324	0.529823	0.558612	0.162735	0.826351	0.526394	0.800131	0.272735	0.80228
hsa-miR-505-3p	Pearson Correlation	0.537663	.722**	0.0995222	0.0322631	-0.181208	0.386443	-.584*	0.115263	0.23372	0.126991	0.222017	-0.30425	0.313518	-0.152898	-0.00140455	-0.0796108
	Sig. (2-tailed)	0.0580779	0.00803022	0.746332	0.920713	0.573016	0.192121	0.0362672	0.707685	0.442179	0.679302	0.597195	0.50706	0.411336	0.618002	0.996367	0.796
UniSp2	Pearson Correlation
	Sig. (2-tailed)
hsa-miR-23b-3p	Pearson Correlation	0.401131	0.281623	0.174582	0.366516	0.0805654	-0.239959	-0.361361	0.136199	0.224312	-0.181705	-0.0230006	-.746*	.704*	-0.109468	-0.109717	-0.0455467
	Sig. (2-tailed)	0.123589	0.309214	0.517842	0.179048	0.775321	0.370703	0.16907	0.614993	0.403612	0.500627	0.946483	0.0209896	0.0106287	0.686528	0.685851	0.866981
hsa-miR-484	Pearson Correlation	0.309466	0.156553	0.106175	0.295294	0.0310909	-0.40339	-0.259608	0.143901	0.236513	-0.195813	-0.0796917	-.849**	.605*	-0.108996	-0.192333	-0.0932171
	Sig. (2-tailed)	0.243467	0.577403	0.695532	0.28529	0.912414	0.121292	0.331557	0.594939	0.37782	0.46735	0.815829	0.00381253	0.0372538	0.687818	0.475456	0.731319
hsa-miR-141-3p	Pearson Correlation	1.000**	-0.960769	-0.790415			-0.654653	-0.718761	0.896645	.999*	-0.885022	-0.188982	-0.654653	0.725288	0.977262	0.882672	0.977144
	Sig. (2-tailed)	2.21258e-07	0.178913	0.41973			0.545629	0.489419	0.291995	0.0282549	0.308286	0.878963	0.545629	0.483413	0.136019	0.311485	0.136373
hsa-miR-181a-5p	Pearson Correlation	0.396037	.600*	0.268365	0.12889	-0.127974	-0.0427375	-.584*	0.352892	0.401105	0.175091	0.432127	-0.487672	0.482542	-0.290731	-0.205651	-0.205726
	Sig. (2-tailed)	0.160979	0.0302333	0.353568	0.674739	0.676938	0.88466	0.0282984	0.215866	0.155202	0.549369	0.245416	0.266931	0.157789	0.313263	0.480604	0.48044
hsa-miR-361-5p	Pearson Correlation	.599*	0.410618	-0.432064	0.096506	0.15905	0.15001	-0.388786	-0.380834	-0.226445	-0.425609	-0.132921	-.840*	.761*	-0.0049682	0.0389199	0.0761344
	Sig. (2-tailed)	0.0235088	0.163402	0.122878	0.753802	0.603757	0.608744	0.169486	0.179145	0.436286	0.129203	0.733172	0.018035	0.0105371	0.986551	0.894908	0.795879
hsa-miR-106a-5p	Pearson Correlation	0.252759	0.0632	0.112848	0.274035	0.351819	-0.251128	-0.44524	0.00497599	0.112897	-0.187504	-0.176496	-0.64475	0.555278	0.0383586	-0.0760882	0.0743
	Sig. (2-tailed)	0.344921	0.822944	0.677329	0.32298	0.198453	0.34815	0.0839452	0.985408	0.677196	0.486816	0.60367	0.060824	0.060903	0.887839	0.779424	0.784493
hsa-miR-27a-3p	Pearson Correlation	.508*	0.290385	0.3148	.568*	0.199864	-0.090496	-.611*	-0.0600778	0.0100671	-0.215046	-0.123777	-0.30258	0.432675	-0.103314	-0.00989551	-0.0316402
	Sig. (2-tailed)	0.0444757	0.293751	0.23501	0.0272558	0.475121	0.738904	0.0119812	0.82508	0.970483	0.423808	0.716914	0.428703	0.160062	0.703385	0.970986	0.907397
hsa-miR-145-5p	Pearson Correlation	0.320561	0.474305	0.183391	0.111223	-0.0639271	-0.187684	-.531*	0.508583	.567*	0.235353	0.518246	-0.613181	0.225984	-0.272675	-0.211672	-0.219447
	Sig. (2-tailed)	0.244066	0.0866146	0.51296	0.705032	0.82812	0.502967	0.0416973	0.0528756	0.0275858	0.398447	0.124887	0.105967	0.50403	0.325485	0.448856	0.431966
hsa-miR-1	Pearson Correlation	0.800528	.944*	-0.226287	-.986*	-0.26426	-0.672531	-0.77742	-0.491481	-0.0105555	-0.74172	0.550455	-0.756468	0.466992	0.199223	0.188799	0.0824059
	Sig. (2-tailed)	0.103685	0.0156662	0.71436	0.0144366	0.73574	0.213557	0.12176	0.400422	0.986561	0.151316	0.336347	0.138877	0.427787	0.748029	0.76105	0.895196
UniSp3 IPC	Pearson Correlation	-0.216941	-0.371014	-0.0157307	0.380452	0.301532	-0.239047	0.0892718	-0.219078	-0.217026	-.514*	-0.155433	-0.288362	0.395993	-0.123027	-0.227627	-0.0946363
	Sig. (2-tailed)	0.419635	0.173367	0.953891	0.161835	0.27475	0.372581	0.742323	0.414956	0.419449	0.0415595	0.648135	0.451753	0.202564	0.649887	0.396514	0.727373
hsa-miR-382-5p	Pearson Correlation	-0.100725	0.249826	-0.0543219	-0.531156	0.100486	0.569874	-0.316639	-0.374176	-0.396956	-0.157768	-0.206315	-0.231597	0.60458	0.0325951	0.0398898	0.170275
	Sig. (2-tailed)	0.812414	0.550701	0.898347	0.2199	0.830269	0.140285	0.444791	0.361154	0.330199	0.709057	0.793685	0.768403	0.280102	0.938927	0.925286	0.686851
hsa-miR-486-5p	Pearson Correlation	0.313441	0.297597	0.314453	0.300643	0.0624494	-0.196792	-0.38923	0.131622	0.227588	-0.0959228	-0.16277	-.721*	.695*	-0.0168391	-0.0495818	0.027828
	Sig. (2-tailed)	0.237148	0.281371	0.235556	0.276238	0.825017	0.465081	0.13619	0.627035	0.396597	0.723801	0.63252	0.0283885	0.0121216	0.950645	0.855308	0.918517
hsa-miR-32-5p	Pearson Correlation	0.395261	0.369276	0.469737	.542*	0.308646	-0.0202705	-0.44033	0.28687	0.362921	-0.0692244	0.0102636	-0.152956	0.394213	-0.00471306	0.0914774	0.0949791
	Sig. (2-tailed)	0.144785	0.193808	0.0772756	0.0450386	0.282971	0.942838	0.100457	0.299899	0.183676	0.806349	0.977551	0.71765	0.230258	0.9867	0.74576	0.736341
hsa-miR-26a-5p	Pearson Correlation	0.390538	0.133517	0.212846	0.481447	0.230346	-0.451497	-0.418417	0.21306	0.28143	-0.217718	0.0450964	-0.590327	0.446338	-0.0987818	-0.130047	-0.0599216
	Sig. (2-tailed)	0.134763	0.635227	0.428678	0.0692087	0.408847	0.0791718	0.106761	0.428204	0.290997	0.417931	0.895255	0.0942268	0.145812	0.715882	0.631201	0.825528
hsa-miR-133b	Pearson Correlation	0.0360597	-0.200552	0.0190396	-0.176427	-0.0807487	-0.321066	0.323349	.751*	.789**	0.348717	0.0705438	-.879*	0.672294	0.151746	-0.0479129	0.106994
	Sig. (2-tailed)	0.921222	0.578517	0.958366	0.649778	0.836391	0.3657	0.362105	0.0123288	0.0066565	0.323372	0.910255	0.0497331	0.14349	0.675594	0.895431	0.768612
hsa-miR-143-3p	Pearson Correlation	0.305215	.668*	0.0737754	-0.343103	0.0726643	0.458472	-.756**	0.231531	0.301676	0.309023	0.306038	-0.646199	0.704528	0.0606453	0.126316	0.0928415
	Sig. (2-tailed)	0.361407	0.0246218	0.829322	0.331749	0.841883	0.156111	0.00704688	0.493331	0.367283	0.35514	0.555275	0.165619	0.0771432	0.859409	0.71132	0.786005
hsa-let-7d-5p	Pearson Correlation	0.494533	0.305705	0.378406	.580*	0.173855	-0.140182	-.621*	0.0617098	0.100022	-0.18698	0.0890775	-0.134446	0.32513	-0.197036	-0.0736878	-0.104047
	Sig. (2-tailed)	0.0514968	0.267831	0.148391	0.0232957	0.535474	0.604589	0.0102672	0.820399	0.712457	0.488055	0.794517	0.730201	0.30245	0.464516	0.78623	0.701369
hsa-miR-30a-5p	Pearson Correlation	0.316712	0.486007	0.0262651	-0.286262	-0.107131	0.0908803	-0.462379	0.14883	0.31382	0.131724	0.102637	-0.603637	0.354833	-0.0613502	-0.0803463	0.0195257
	Sig. (2-tailed)	0.291739	0.109161	0.932125	0.36704	0.74035	0.767789	0.111638	0.627491	0.29641	0.667953	0.808904	0.204521	0.348752	0.842186	0.794151	0.949518
hsa-miR-133a-3p	Pearson Correlation	-0.63851	-.902**	0.33363	-0.242462	0.409215	-0.253431	-0.647215	0.145824	-0.0109588	0.247356	0.286761	0.580761	0.491916	0.136309	-0.0229257	0.0496288
	Sig. (2-tailed)	0.0641988	0.00220468	0.380263	0.562887	0.314077	0.510555	0.059522	0.708143	0.977677	0.521081	0.639952	0.419239	0.321643	0.726576	0.953317	0.899104
hsa-miR-222-3p	Pearson Correlation	0.449979	0.206352	0.249922	0.409638	0.0451102	-0.199203	-0.349737	-0.0399794	0.0412345	-0.222683	-0.346728	-0.644676	.667*	0.0549153	0.0473443	0.0858823
	Sig. (2-tailed)	0.0803117	0.460598	0.350547	0.129431	0.873169	0.45952	0.184222	0.88313	0.879485	0.407125	0.296192	0.0608632	0.0178109	0.839922	0.861778	0.751815
hsa-miR-20b-5p	Pearson Correlation	0.552863	.769*	0.163665	0.30367	-0.233191	0.0920668	-.749*	-0.380854	-0.254045	-0.501766	0.213018	-0.247973	0.268466	-0.278584	-0.0487532	-0.202414
	Sig. (2-tailed)	0.0974109	0.0153489	0.65142	0.426957	0.545951	0.800302	0.0127342	0.277572	0.478774	0.13949	0.646519	0.635665	0.560483	0.435731	0.893605	0.574919
hsa-miR-342-3p	Pearson Correlation	0.300905	0.24197	0.194114	0.390803	-0.303644	-0.233225	-0.0804111	0.069713	0.160646	-0.194783	-0.171003	-.758*	.610*	-0.212279	-0.184993	-0.175033
	Sig. (2-tailed)	0.257432	0.384923	0.471297	0.149784	0.271236	0.38468	0.767205	0.797531	0.552285	0.469741	0.615157	0.017937	0.0353623	0.42994	0.492774	0.516742
hsa-miR-106b-5p	Pearson Correlation	0.443075	.545*	0.434418	0.392183	0.0212195	-0.167614	-.574*	0.201789	0.234926	-0.151663	0.197903	-0.348957	0.44395	-0.178156	-0.0578194	-0.112741
	Sig. (2-tailed)	0.0856439	0.0355956	0.0926827	0.148225	0.940166	0.534939	0.0201417	0.453591	0.381124	0.575002	0.559684	0.357354	0.148242	0.509171	0.831566	0.67762
UniSp4	Pearson Correlation
	Sig. (2-tailed)
hsa-miR-328-3p	Pearson Correlation	0.423558	.598*	0.0610647	0.267016	-0.109061	-0.11586	-0.461097	-0.0522049	-0.0202299	-0.344193	0.40302	-0.489263	0.57845	-0.459673	-0.325409	-0.380493
	Sig. (2-tailed)	0.115661	0.0238656	0.828843	0.356088	0.710538	0.680938	0.0836428	0.853407	0.942953	0.209034	0.248173	0.218517	0.0622852	0.0847271	0.236602	0.161786
hsa-miR-324-5p	Pearson Correlation	.773*	0.514057	0.0520532	0.587558	-0.183332	-0.337358	-0.292937	0.166142	0.273073	-0.231626	0.558177	-0.684096	0.597608	-0.102478	0.134022	-0.0267321
	Sig. (2-tailed)	0.01467	0.156847	0.894197	0.125619	0.663877	0.374628	0.444277	0.669228	0.477119	0.548726	0.328163	0.202737	0.210301	0.793052	0.731027	0.945574
hsa-miR-532-3p	Pearson Correlation	0.0925891	.886**	-0.102546	-0.193872	-0.00440788	0.343536	-0.582995	-0.0121442	0.0969229	0.0313338	0.551468	-.883*	0.568506	-0.373098	-0.268395	-0.290064
	Sig. (2-tailed)	0.786575	0.000651947	0.764158	0.591488	0.990358	0.300959	0.0597772	0.971731	0.776799	0.927132	0.256653	0.0474136	0.182954	0.258414	0.424871	0.386902
hsa-miR-185-5p	Pearson Correlation	0.218986	0.343787	0.231361	0.129181	0.125136	-0.172146	-.536*	0.149294	0.242468	-0.0500676	0.10609	-.677*	0.545392	-0.0524393	-0.0712641	0.00418999
	Sig. (2-tailed)	0.415157	0.209608	0.3886	0.646349	0.656785	0.523789	0.0322273	0.581057	0.365567	0.853904	0.756216	0.0449663	0.0666491	0.847058	0.793116	0.987713
hsa-miR-15a-5p	Pearson Correlation	0.267143	0.0139423	0.316236	0.490641	0.162231	-0.291338	-0.255687	0.0429468	0.151952	-0.266454	-0.334109	-0.613584	.584*	0.1197	0.0644683	0.168708
	Sig. (2-tailed)	0.317202	0.960668	0.232767	0.0633153	0.563495	0.273609	0.339172	0.874517	0.574264	0.318499	0.315283	0.0788418	0.0463986	0.658812	0.812501	0.532236
hsa-let-7e-5p	Pearson Correlation	.530*	0.108129	-0.183252	0.383079	-0.0371097	-0.143327	0.0427369	-0.222049	-0.146221	-0.405591	-0.158622	-0.630183	.661*	0.360736	.556*	0.414998
	Sig. (2-tailed)	0.0419932	0.712915	0.513285	0.176383	0.899773	0.61034	0.879796	0.426388	0.603071	0.133636	0.661614	0.0939678	0.0267421	0.186526	0.0313747	0.124003
hsa-miR-532-5p	Pearson Correlation	-0.239723	0.565767	0.0555375	-0.621748	0.0703185	-0.00584599	-0.564519	0.201579	0.145634	0.150878	0.605059	-.891*	0.547331	0.0758305	0.0892951	0.0620652
	Sig. (2-tailed)	0.504716	0.11233	0.878886	0.0738388	0.857337	0.987212	0.0891118	0.57653	0.688097	0.677365	0.203166	0.0425778	0.2035	0.835071	0.806217	0.864754
hsa-miR-139-5p	Pearson Correlation	0.526316	.693*	-0.0739694	0.126356	-0.173144	0.24332	-0.259237	0.137426	0.292069	0.0655114	0.617634	-0.810096	0.558031	-0.182255	0.00839086	-0.0426146
	Sig. (2-tailed)	0.0962791	0.0179855	0.828878	0.727966	0.632399	0.470928	0.441435	0.686993	0.383478	0.848237	0.191354	0.0506711	0.192986	0.591712	0.980466	0.900994
hsa-miR-194-5p	Pearson Correlation	0.17898	0.135999	0.00315084	0.236329	0.1328	-0.378592	-0.157988	0.123665	0.237305	-0.287931	-0.00299686	-.904**	.615*	0.00608626	-0.0942079	0.0455909
	Sig. (2-tailed)	0.52332	0.642947	0.991108	0.415967	0.650852	0.164066	0.573877	0.660594	0.394433	0.298035	0.993444	0.00206331	0.044122	0.982825	0.738413	0.871828
UniSp3 IPC	Pearson Correlation	-0.226519	-0.368866	-0.0493627	0.29075	0.142514	-0.199355	0.220734	-0.250527	-0.246999	-0.473052	-0.241558	-0.28857	0.374918	-0.225831	-0.354434	-0.195074
	Sig. (2-tailed)	0.39888	0.176065	0.855941	0.293116	0.612387	0.459171	0.411349	0.349342	0.356394	0.0642246	0.474247	0.451412	0.22982	0.400351	0.177995	0.469065
hsa-miR-660-5p	Pearson Correlation	0.342634	.548*	0.267397	0.0689926	-0.236335	-0.137069	-0.309675	0.279305	0.370852	0.0281711	0.0895791	-0.621102	0.486769	-0.0878897	-0.0565947	-0.0502433
	Sig. (2-tailed)	0.21124	0.0424499	0.335306	0.814708	0.415955	0.626171	0.261348	0.313383	0.173571	0.920615	0.805611	0.100274	0.128911	0.755445	0.841219	0.858864
hsa-miR-451a	Pearson Correlation	0.297393	0.280499	0.359862	0.316095	0.0589815	-0.230541	-0.392352	0.176469	0.264755	-0.093952	-0.122221	-.680*	.644*	0.00846787	-0.0181404	0.0551542
	Sig. (2-tailed)	0.2633	0.311232	0.170975	0.251068	0.834606	0.390331	0.132803	0.513254	0.321711	0.729275	0.720348	0.0437734	0.0238873	0.975171	0.946836	0.839233
hsa-miR-574-3p	Pearson Correlation	0.321214	0.227909	-0.557202	-0.553164	-0.478232	-0.141441	0.414017	0.237307	0.391293	-0.0303644	.959*	-0.712899	-0.450525	-0.110159	-0.128275	-0.111981
	Sig. (2-tailed)	0.437869	0.587239	0.151351	0.197735	0.27769	0.738314	0.307865	0.571473	0.337775	0.943102	0.0407069	0.287101	0.446417	0.795116	0.762109	0.791784
hsa-let-7a-5p	Pearson Correlation	.518*	0.23057	0.17052	0.482298	0.0387993	-0.284906	-0.372268	0.171053	0.287653	-0.160823	0.0676514	-0.498377	0.385479	-0.177432	-0.133874	-0.086132
	Sig. (2-tailed)	0.0399454	0.408379	0.527777	0.0686471	0.890807	0.284823	0.155629	0.526469	0.280001	0.55184	0.843331	0.172086	0.215902	0.51092	0.621099	0.751114
hsa-miR-320c	Pearson Correlation	0.168649	0.190442	0.195083	0.187933	-0.135439	-0.216527	-0.294145	-0.108609	-0.0304018	-0.274267	-0.170795	-.718*	.668*	-0.112946	-0.134042	-0.0533544
	Sig. (2-tailed)	0.532383	0.496596	0.469043	0.502391	0.630321	0.420545	0.2688	0.688873	0.911008	0.303968	0.615593	0.029354	0.0175702	0.677064	0.620658	0.844419
hsa-miR-128-3p	Pearson Correlation	0.149193	0.316293	-0.624472	-0.524202	-0.553358	-0.0922789	-0.344356	-0.322524	-0.208586	-0.333554	.952*	-0.726903	-0.18146	-0.20319	-0.112662	-0.167056
	Sig. (2-tailed)	0.701647	0.445316	0.0722144	0.182334	0.154798	0.81334	0.364159	0.397282	0.590179	0.380378	0.0125231	0.273097	0.730798	0.600043	0.7729	0.667491
hsa-miR-130a-3p	Pearson Correlation	0.259165	0.306663	0.223385	0.193064	-0.0725038	-0.0356765	-0.319308	0.115849	0.191915	-0.034655	-0.0363974	-0.655925	.677*	-0.0607012	-0.00195735	0.0417702
	Sig. (2-tailed)	0.332412	0.266258	0.405611	0.490576	0.797347	0.89564	0.228009	0.669198	0.476433	0.898614	0.91539	0.0550648	0.0154903	0.823291	0.99426	0.87793
hsa-miR-125a-5p	Pearson Correlation	0.36717	0.0965845	0.0801686	0.33907	0.145707	-0.282218	-0.415966	-0.164435	-0.0724855	-0.239684	-0.150036	-0.627435	.614*	-0.106997	-0.164704	-0.0757953
	Sig. (2-tailed)	0.178216	0.742563	0.776401	0.235645	0.619173	0.30815	0.12304	0.558135	0.797397	0.389567	0.679085	0.0704734	0.0446108	0.704288	0.557483	0.788336
hsa-miR-28-5p	Pearson Correlation	0.332904	0.342979	-0.485198	-0.190164	-0.65879	-0.00781543	-0.156909	-0.141855	-0.0320072	-0.282718	0.670938	-0.245462	0.418974	-0.355498	-0.221052	-0.257885
	Sig. (2-tailed)	0.347254	0.366208	0.155179	0.624086	0.0536464	0.982905	0.665089	0.695862	0.930056	0.428661	0.144607	0.754538	0.349476	0.313399	0.539392	0.47192
hsa-miR-485-3p	Pearson Correlation	0.449672	0.113165	-0.497602	0.32435	-0.245733	0.120337	-0.0844258	-0.46682	-0.438289	-0.385442	0.254061	-0.216642	0.728756	-0.071875	0.14287	-0.0021168
	Sig. (2-tailed)	0.263627	0.809114	0.209568	0.477868	0.595312	0.776537	0.842452	0.243561	0.277386	0.345685	0.680034	0.783358	0.162504	0.865698	0.735741	0.996031
hsa-miR-497-5p	Pearson Correlation	-.609*	-.589*	0.0928794	0.234895	0.0315576	0.0188133	0.378469	0.149071	0.13473	0.125112	-0.0859757	0.254889	-0.407441	-0.0965129	-0.101475	-0.0462783
	Sig. (2-tailed)	0.0272596	0.0440027	0.762811	0.462408	0.922442	0.951358	0.202245	0.626927	0.660777	0.683823	0.839588	0.581205	0.276389	0.753785	0.741505	0.880667
hsa-let-7b-3p	Pearson Correlation	.662*	0.126217	-0.390022	0.206658	0.234751	-0.0466233	0.00773464	0.0892454	0.293965	-0.0772987	-0.191575	-0.550511	0.371397	0.178248	0.122087	0.23283
	Sig. (2-tailed)	0.0136868	0.695892	0.187682	0.519296	0.46269	0.879783	0.979993	0.771866	0.32962	0.801817	0.649489	0.200347	0.325056	0.560147	0.691124	0.44397
hsa-miR-425-3p	Pearson Correlation	0.576586	0.408258	-0.0632672	-0.027844	-0.473643	-0.309491	-0.0228486	-0.184249	-0.095532	-0.349019	-0.0737567	-0.761747	.879**	0.0842678	0.0701557	0.0673461
	Sig. (2-tailed)	0.0810128	0.241492	0.862156	0.943313	0.197775	0.384194	0.950045	0.610361	0.792921	0.322923	0.889566	0.0783847	0.00918444	0.816968	0.847288	0.853347
UniSp5	Pearson Correlation
	Sig. (2-tailed)
hsa-miR-132-3p	Pearson Correlation	-0.235623	-0.278219	0.371389	-0.200841	0.269512	-0.437208	0.0128183	0.654211	0.558973	0.578405	-0.330643	-0.817294	.764*	0.180888	-0.233619	0.0331594
	Sig. (2-tailed)	0.541649	0.504633	0.325069	0.633427	0.518602	0.239284	0.97389	0.0559246	0.11768	0.102774	0.522109	0.0911355	0.0453436	0.641398	0.545192	0.93251
hsa-miR-25-3p	Pearson Correlation	0.340542	0.358725	0.334546	0.294278	-0.0439288	-0.252573	-0.431757	0.240453	0.313165	-0.0406862	0.0473212	-.670*	0.572551	-0.0753836	-0.0587995	-0.0333045
	Sig. (2-tailed)	0.196819	0.189175	0.205329	0.287028	0.876467	0.34529	0.0949268	0.369689	0.237583	0.881077	0.890114	0.0481684	0.0517042	0.78142	0.82875	0.902547
hsa-let-7c-5p	Pearson Correlation	0.457105	0.226008	0.228994	.558*	0.366489	-0.217606	-.507*	0.195304	0.286554	-0.148269	0.0653131	-0.394842	0.429855	-0.152287	-0.130704	-0.0670743
	Sig. (2-tailed)	0.0750629	0.41797	0.393606	0.0305813	0.179083	0.418176	0.0452077	0.468531	0.281923	0.583684	0.848692	0.292942	0.163108	0.57341	0.62946	0.805055
hsa-miR-375	Pearson Correlation	0.295469	0.545524	-0.170193	-0.250224	-0.191442	0.439375	-0.276628	-0.53975	-0.493158	-0.314791	-0.0701993	-0.679046	.709*	0.147	0.347288	0.284469
	Sig. (2-tailed)	0.377706	0.102879	0.616857	0.485639	0.596234	0.176337	0.410241	0.0865696	0.12322	0.345754	0.881119	0.137986	0.0491342	0.666242	0.29536	0.396538
hsa-miR-18a-5p	Pearson Correlation	0.328242	.698**	-0.0830495	-0.196729	-0.157449	-0.148373	-0.51329	0.211145	0.309496	-0.0430325	0.53237	-.829*	0.412746	-0.231495	-0.194376	-0.204636
	Sig. (2-tailed)	0.251891	0.00802201	0.777746	0.519454	0.607453	0.612704	0.0604901	0.468694	0.281578	0.883868	0.140078	0.0210029	0.235848	0.425842	0.50549	0.48282
hsa-miR-33a-5p	Pearson Correlation	0.0634669	-0.156476	0.0273997	0.335786	-0.522165	-0.26708	0.181569	0.0446924	0.0961215	-0.182761	-0.142808	-0.724078	.852**	-0.168615	-0.184519	-0.158611
	Sig. (2-tailed)	0.844648	0.645909	0.932639	0.312709	0.0994179	0.401365	0.572237	0.890307	0.766341	0.569674	0.760026	0.166597	0.0072188	0.600381	0.565902	0.622468
hsa-miR-29b-3p	Pearson Correlation	0.312457	0.535319	-0.131936	-0.283841	-0.200739	-0.249046	-0.396827	0.504779	.643*	0.209897	.838*	-.896*	-0.00537261	-0.118017	-0.104106	-0.0783465
	Sig. (2-tailed)	0.322764	0.0896973	0.682733	0.397626	0.553956	0.435052	0.201529	0.0941803	0.0239844	0.512622	0.0186696	0.0398954	0.989927	0.714893	0.747467	0.808764
hsa-miR-16-5p	Pearson Correlation	0.380705	0.253911	0.333671	0.370896	0.0326855	-0.25088	-0.412116	0.14	0.235588	-0.134624	-0.110654	-0.600449	0.529925	0.0508665	0.0553277	0.093481
	Sig. (2-tailed)	0.145739	0.361152	0.206591	0.173515	0.90794	0.348641	0.112697	0.605064	0.379744	0.619126	0.746021	0.0873236	0.076374	0.851597	0.838734	0.730585
hsa-miR-136-5p	Pearson Correlation	-0.522438	-0.355006	0.406544	-0.517542	0.426103	0.460407	-0.28171	0.702428	0.636971	.789*	-0.153577	0.535777	-0.163681	0.336842	0.188208	0.350442
	Sig. (2-tailed)	0.184077	0.388176	0.317556	0.23417	0.340465	0.250972	0.499074	0.0520475	0.0894075	0.0197971	0.846423	0.464223	0.836319	0.414568	0.655354	0.394736
hsa-let-7b-5p	Pearson Correlation	0.29103	0.260009	0.312132	0.375712	0.00411379	-0.352321	-0.373471	0.294252	0.345694	-0.0825402	0.114211	-0.663318	0.531443	-0.213421	-0.227048	-0.172729
	Sig. (2-tailed)	0.27414	0.349333	0.239217	0.167561	0.988391	0.180778	0.154192	0.268617	0.189693	0.761206	0.738101	0.0514523	0.0753789	0.427402	0.397749	0.522362
hsa-miR-1260a	Pearson Correlation	0.202691	0.255075	0.124893	0.167813	-0.101004	-0.191356	-0.136353	0.265324	0.364723	-0.0533555	0.0611871	-.781*	0.481218	-0.248364	-0.275024	-0.165764
	Sig. (2-tailed)	0.451532	0.358879	0.6449	0.549962	0.720219	0.477742	0.614591	0.320633	0.164847	0.844416	0.858164	0.0128824	0.113221	0.353657	0.302581	0.539519
hsa-miR-152-3p	Pearson Correlation	0.0756833	0.135712	-0.0994076	-0.203861	-0.0255679	0.0974998	-0.339442	-0.175296	-0.070264	0.0267766	-0.234218	-0.69046	0.325826	0.0393541	0.0300512	0.117397
	Sig. (2-tailed)	0.797066	0.658441	0.73528	0.504109	0.933923	0.740199	0.235099	0.548894	0.811349	0.927601	0.544133	0.0859314	0.358224	0.893742	0.918773	0.689382
UniSp3 IPC	Pearson Correlation	-0.217655	-0.407567	0.140018	0.431835	0.288851	-0.254618	0.103381	-0.125742	-0.165547	-0.383191	-0.246377	-0.110086	0.409367	-0.175327	-0.295877	-0.149819
	Sig. (2-tailed)	0.418069	0.131571	0.605016	0.107972	0.296425	0.341265	0.7032	0.642635	0.540058	0.142909	0.465196	0.777988	0.186345	0.516027	0.265859	0.579713
hsa-miR-30c-5p	Pearson Correlation	0.479077	0.287906	0.0850904	0.307744	0.148108	-0.206558	-0.388419	0.192983	0.324755	-0.0896692	0.0366172	-.688*	0.552417	-0.069359	-0.0740782	0.00862068
	Sig. (2-tailed)	0.0604445	0.29808	0.754037	0.264489	0.598349	0.442759	0.137079	0.473937	0.219728	0.741213	0.914881	0.0405169	0.0625292	0.79854	0.785122	0.974723
hsa-miR-15b-3p	Pearson Correlation	0.337513	.720**	0.0857689	-0.149338	0.22523	0.0399067	-.642*	0.0737711	0.139941	-0.148081	0.201636	-0.750638	.737*	-0.0236483	-0.0112014	0.0175186
	Sig. (2-tailed)	0.259404	0.00821531	0.780554	0.6432	0.481542	0.897012	0.0181093	0.810711	0.648405	0.629244	0.632055	0.0855194	0.0235859	0.938876	0.971028	0.954702
hsa-miR-197-3p	Pearson Correlation	0.401746	0.463586	0.207326	0.24387	-0.405199	-0.0842718	-0.21476	0.192738	0.259963	0.0301622	-0.0408155	-.795*	.823**	-0.228688	-0.172668	-0.219885
	Sig. (2-tailed)	0.173599	0.129024	0.496728	0.444966	0.19131	0.784302	0.481062	0.528129	0.391028	0.92208	0.923556	0.0325046	0.00647089	0.452346	0.572687	0.470398
hsa-miR-142-5p	Pearson Correlation	0.313751	0.239273	0.25351	0.457667	0.129608	-0.207565	-0.346037	0.141258	0.22729	-0.199648	-0.0928072	-.677*	.676*	-0.230124	-0.255454	-0.169465
	Sig. (2-tailed)	0.23666	0.390405	0.343442	0.0862717	0.645249	0.440488	0.189226	0.60179	0.397233	0.458496	0.786083	0.0451309	0.0158615	0.391213	0.339627	0.530372
hsa-miR-99b-5p	Pearson Correlation	0.503524	0.466072	0.22971	0.461331	-0.0584628	-0.173865	-.582*	0.0967961	0.15237	-0.250954	0.331694	-0.304309	0.393771	-0.308342	-0.145889	-0.202804
	Sig. (2-tailed)	0.0793924	0.126714	0.450271	0.131144	0.85678	0.569987	0.0370266	0.753083	0.619231	0.408229	0.383205	0.506974	0.26022	0.305374	0.634382	0.506369
hsa-miR-100-5p	Pearson Correlation	0.285346	.771**	-0.100916	-0.153757	-0.347785	0.0743916	-0.351047	-0.522821	-0.448827	-0.476537	0.193391	-.774*	0.643385	-0.235242	-0.0893972	-0.16543
	Sig. (2-tailed)	0.395021	0.00909711	0.767817	0.671495	0.324755	0.827914	0.289808	0.0989176	0.166136	0.138368	0.646332	0.0411312	0.0852183	0.486229	0.793794	0.626892
hsa-miR-30e-5p	Pearson Correlation	0.261299	0.128419	0.0993202	0.345916	0.168011	-0.327504	-0.230109	0.0920583	0.214107	-0.266858	-0.1579	-.892**	.707*	0.0908011	-0.0177992	0.106518
	Sig. (2-tailed)	0.346861	0.661735	0.724713	0.225714	0.565876	0.233421	0.409342	0.744195	0.44353	0.336319	0.663077	0.00290602	0.0150177	0.747583	0.949799	0.705556
hsa-miR-326	Pearson Correlation	0.348489	0.177386	0.397564	0.420938	0.027517	-0.3594	-0.492526	0.187816	0.21453	-0.0411636	0.0162433	-0.394723	0.560409	-0.221631	-0.227629	-0.186516
	Sig. (2-tailed)	0.222049	0.562077	0.159224	0.152038	0.928897	0.206925	0.0735771	0.520232	0.461426	0.888883	0.964477	0.333176	0.0729417	0.446359	0.433827	0.523179
hsa-miR-146a-5p	Pearson Correlation	0.386008	0.218107	0.129821	0.315791	-0.0269745	-0.231539	-0.289751	0.168374	0.290635	-0.0737366	0.00447963	-.706*	0.559661	-0.136035	-0.142097	-0.0589287
	Sig. (2-tailed)	0.139748	0.434854	0.631798	0.251549	0.923978	0.388225	0.276351	0.533062	0.274822	0.786091	0.989571	0.0336644	0.0584685	0.615425	0.599611	0.828379
hsa-miR-362-3p	Pearson Correlation	0.0297208	0.0352297	0.266772	0.261533	0.518992	0.101693	-0.261206	0.039597	0.1008	-0.034585	-0.241607	0.198878	0.0564993	0.156314	0.0949526	0.146885
	Sig. (2-tailed)	0.926945	0.918097	0.40193	0.437254	0.101862	0.753158	0.412191	0.902758	0.755268	0.915024	0.601701	0.74846	0.894289	0.62758	0.769114	0.648723
cel-miR-39-3p	Pearson Correlation	-0.0661621	0.128449	0.16736	-0.178581	0.29111	-0.0600717	-0.383576	-0.182353	-0.199392	-0.19181	-0.050586	-0.449772	.727**	0.154682	0.0339611	0.159372
	Sig. (2-tailed)	0.807659	0.648232	0.535566	0.524263	0.292491	0.825097	0.142474	0.499074	0.459085	0.476678	0.882576	0.224481	0.00736849	0.567322	0.900634	0.555483
hsa-miR-421	Pearson Correlation	0.506911	-0.0453841	-0.657498	-0.299262	0.174606	-0.416958	0.171792	0.3326	0.482736	-0.188407	0.916818	-0.63003	-0.385894	0.373146	0.339216	0.357901
	Sig. (2-tailed)	0.19981	0.915022	0.0764105	0.514398	0.708077	0.304089	0.684171	0.420841	0.225657	0.655008	0.0831821	0.36997	0.521147	0.362583	0.411077	0.38404
hsa-miR-424-5p	Pearson Correlation	0.304585	0.321948	0.255578	0.450635	-0.175998	-0.0554175	-0.121733	0.110402	0.175417	-0.208195	-0.259661	-0.621845	.629*	-0.137799	-0.0662422	-0.0907012
	Sig. (2-tailed)	0.269679	0.261639	0.357899	0.105858	0.547269	0.844485	0.665611	0.695286	0.531757	0.456514	0.468764	0.099749	0.0380922	0.624318	0.814555	0.747853
hsa-miR-223-5p	Pearson Correlation	0.475745	0.222847	-0.45755	0.401512	-0.307916	0.0579816	0.19672	-0.482143	-0.436101	-0.438228	0.00268991	-0.121249	0.116212	-0.322846	-0.142241	-0.231271
	Sig. (2-tailed)	0.139118	0.536019	0.157052	0.250115	0.386745	0.865535	0.56208	0.133134	0.179957	0.177599	0.995433	0.819018	0.784056	0.332866	0.676533	0.49383
UniSp6	Pearson Correlation	-0.192756	-0.311265	-0.336817	-0.291262	-0.377194	0.176655	0.359168	-0.459333	-.512*	-0.107309	-0.112838	0.616097	-0.526425	0.0553963	0.118849	0.0431605
	Sig. (2-tailed)	0.474466	0.258779	0.202079	0.292228	0.165757	0.512803	0.171863	0.0734744	0.0428304	0.692429	0.741154	0.0772804	0.0787019	0.838536	0.661102	0.873897
hsa-miR-146b-5p	Pearson Correlation	0.154168	0.505553	-0.0702317	-0.111686	-0.378609	-0.0218736	-0.547258	-0.261596	-0.217398	-0.0529299	0.320182	-0.506144	0.619028	-0.422247	-0.383617	-0.414825
	Sig. (2-tailed)	0.650843	0.136046	0.837423	0.758713	0.28065	0.949102	0.0814369	0.43714	0.520788	0.87717	0.53614	0.384241	0.138283	0.195776	0.244153	0.204582
hsa-miR-107	Pearson Correlation	0.282032	0.132652	0.0819999	0.327228	0.10757	-0.376355	-0.251844	0.194009	0.310472	-0.216001	0.0210407	-.826**	.582*	-0.07555	-0.137217	-0.0252948
	Sig. (2-tailed)	0.289922	0.637439	0.762727	0.233838	0.70277	0.150783	0.34673	0.471543	0.241859	0.421703	0.951038	0.00609156	0.0473355	0.780949	0.612328	0.925915
hsa-miR-205-5p	Pearson Correlation	.900**	0.280306	-0.162778	.740*	0.0242631	-0.504338	-0.17788	0.0940685	0.280089	-0.522521	0.699801	-0.710999	0.530008	-0.247483	-0.0888345	-0.19173
	Sig. (2-tailed)	0.00092827	0.465044	0.675627	0.0359861	0.954524	0.166197	0.647046	0.809773	0.465405	0.148959	0.188302	0.178196	0.27943	0.520861	0.820214	0.621179
hsa-miR-148b-3p	Pearson Correlation	0.229651	0.24849	0.0841387	0.117606	0.0766203	-0.266345	-0.338616	0.376489	0.505153	0.0642256	0.164159	-.861**	0.372201	-0.0762774	-0.144011	-0.0331604
	Sig. (2-tailed)	0.410301	0.391646	0.765607	0.688855	0.794602	0.337284	0.216995	0.166614	0.0547665	0.820114	0.650424	0.00597198	0.259652	0.787018	0.608619	0.906607
hsa-miR-339-5p	Pearson Correlation	0.516231	0.47659	-0.303146	0.135498	-.615*	-0.441099	-0.101126	0.209816	0.322102	-0.28336	0.557881	-.893*	0.320915	-0.398811	-0.301493	-0.379293
	Sig. (2-tailed)	0.0857575	0.138318	0.338152	0.691196	0.0438316	0.151176	0.754498	0.512788	0.307237	0.372132	0.150746	0.0167113	0.399776	0.199077	0.340923	0.223991
hsa-miR-20a-5p	Pearson Correlation	0.25181	0.160296	0.283929	0.403828	0.144668	-0.226674	-0.366748	0.0756233	0.174928	-0.264636	-0.132178	-0.630319	.624*	0.00521905	-0.0253454	0.0554151
	Sig. (2-tailed)	0.346799	0.568218	0.28655	0.135496	0.606965	0.398547	0.162339	0.780741	0.516998	0.321937	0.698453	0.068804	0.029989	0.984695	0.925767	0.838482
Blank (H2O)	Pearson Correlation
	Sig. (2-tailed)
hsa-miR-17-5p	Pearson Correlation	-0.157924	0.0114286	-0.225938	-0.471382	-0.13101	-0.282004	-0.400103	-0.078901	0.000663112	-0.200787	0.756375	-0.444424	-0.1488	-0.284007	-0.413214	-0.325302
	Sig. (2-tailed)	0.663029	0.97672	0.530226	0.200225	0.736897	0.429877	0.251938	0.828475	0.998549	0.578062	0.0817999	0.453364	0.750176	0.426468	0.235263	0.359044
UniSp3 IPC	Pearson Correlation	-0.364337	-0.350221	-0.119438	0.107455	0.0708441	-0.051382	0.164452	-0.331542	-0.379974	-0.378251	-0.0500722	0.265438	-0.125613	-0.384999	-0.466743	-0.365751
	Sig. (2-tailed)	0.165328	0.200641	0.659517	0.703074	0.8019	0.850109	0.54278	0.20968	0.146579	0.148571	0.883762	0.490006	0.697285	0.140874	0.0683659	0.163571
hsa-miR-30d-5p	Pearson Correlation	0.376683	0.381778	0.151143	0.220301	0.0594503	-0.210079	-0.426968	0.253889	0.354586	-0.0443542	0.148585	-.779*	.614*	-0.120571	-0.121281	-0.0650907
	Sig. (2-tailed)	0.1504	0.160256	0.576328	0.430131	0.833309	0.434845	0.0990623	0.342696	0.177796	0.870436	0.662828	0.0133715	0.033797	0.656472	0.654564	0.810721
mmu-miR-378a-3p	Pearson Correlation	0.452727	0.441168	0.206034	0.221995	-0.0350993	-0.0422272	-0.492699	0.193154	0.297366	0.0378112	0.104591	-0.561608	0.455762	-0.0328257	0.0654394	0.0487878
	Sig. (2-tailed)	0.0782569	0.0997363	0.443942	0.426502	0.901171	0.876604	0.0525038	0.473538	0.263347	0.889431	0.759572	0.115588	0.136475	0.903942	0.809724	0.857603
hsa-miR-186-5p	Pearson Correlation	0.272839	-0.0497218	-0.440187	-0.563678	-0.162997	-0.370258	0.420335	0.44042	0.621864	0.0532673	.973*	-0.906457	-0.076738	0.404917	0.348237	0.403605
	Sig. (2-tailed)	0.513248	0.906925	0.275068	0.187546	0.726949	0.366605	0.299783	0.274784	0.0997355	0.900313	0.0265784	0.0935433	0.90239	0.319685	0.397923	0.321406
hsa-miR-425-5p	Pearson Correlation	0.26619	.570*	0.298579	0.133284	-0.20689	-0.0507885	-0.391995	0.14269	0.192467	-0.0587959	0.0533939	-.733*	.733*	-0.126022	-0.0483611	-0.0690423
	Sig. (2-tailed)	0.337576	0.0332959	0.279711	0.649654	0.477907	0.857347	0.148436	0.611942	0.491944	0.83512	0.883533	0.0385543	0.0102911	0.654493	0.864105	0.806849
hsa-let-7i-5p	Pearson Correlation	0.422068	0.274495	0.275962	0.369214	0.0588165	-0.220692	-.512*	0.0597421	0.138257	-0.178378	-0.0454722	-0.514144	0.525012	-0.165595	-0.167305	-0.106926
	Sig. (2-tailed)	0.103424	0.322137	0.300868	0.175626	0.835063	0.411441	0.042408	0.826043	0.609608	0.508633	0.894386	0.156765	0.0796553	0.539939	0.535702	0.693476
hsa-miR-454-3p	Pearson Correlation	0.244788	0.356215	-0.106664	0.0481939	0.320819	-0.256007	-0.432024	-0.0234602	0.0317029	-0.346289	0.146618	-.800*	.693*	-0.0665667	-0.150179	-0.0665544
	Sig. (2-tailed)	0.39897	0.232231	0.716659	0.875761	0.285179	0.377	0.122916	0.936551	0.914323	0.22518	0.686079	0.0171785	0.0180699	0.821126	0.608337	0.821158
hsa-miR-26b-5p	Pearson Correlation	0.460625	0.282086	-0.12224	0.27224	-0.114775	-0.406922	-0.056291	0.0900489	0.206272	-0.301759	0.00714453	-.982**	.660*	-0.149415	-0.23548	-0.156133
	Sig. (2-tailed)	0.0840014	0.328518	0.664292	0.346391	0.696015	0.132242	0.842062	0.749612	0.460776	0.274371	0.984372	1.36151e-05	0.0269856	0.595088	0.398185	0.578437
hsa-miR-874-3p	Pearson Correlation	0.130567	0.386094	-0.00314292	0.0552368	-0.334378	-0.0611906	-0.406289	-0.185682	-0.0416549	-0.183726	0.409185	-0.531474	0.277369	-0.226834	-0.114505	-0.147661
	Sig. (2-tailed)	0.685875	0.240863	0.992266	0.871854	0.314869	0.850163	0.190004	0.563412	0.897727	0.567603	0.362009	0.27785	0.505991	0.478341	0.723078	0.646975
hsa-miR-34a-5p	Pearson Correlation	0.681735	0.355857	-0.662483	-0.437515	-0.0964788	-0.301369	-0.170643	0.173968	0.45638	-0.5671	0.814219	-0.696749	0.0272209	0.349572	0.383972	0.336553
	Sig. (2-tailed)	0.0625814	0.386957	0.0734331	0.326249	0.836974	0.468215	0.686202	0.680331	0.255683	0.142668	0.0933999	0.191083	0.959179	0.395993	0.347686	0.414994
hsa-miR-193a-5p	Pearson Correlation	0.397172	0.446496	-0.477905	-0.226446	-0.296867	-0.182443	-0.508126	-0.463505	-0.359615	-0.42425	0.422708	-.884*	0.391623	-0.462095	-0.484015	-0.462092
	Sig. (2-tailed)	0.226462	0.19582	0.137079	0.529279	0.404872	0.591323	0.110525	0.151033	0.277371	0.193438	0.344744	0.0194318	0.33733	0.152445	0.131414	0.152447
hsa-miR-320b	Pearson Correlation	0.386031	0.250287	0.298744	0.378051	0.0101287	-0.259816	-0.322406	0.00943379	0.0908878	-0.251659	-0.258174	-.701*	.725**	0.00138219	-0.0121822	0.0544579
	Sig. (2-tailed)	0.139722	0.368279	0.261034	0.164718	0.971422	0.331155	0.223275	0.972339	0.73781	0.347097	0.443377	0.0352079	0.00758091	0.995947	0.964285	0.841239
hsa-miR-885-5p	Pearson Correlation	0.273671	0.476969	-0.2009	-0.299552	-0.258547	-0.0118975	-0.370824	0.0277297	0.156866	-0.111202	0.28407	-0.392022	-0.18624	-0.0291995	0.078705	0.0305762
	Sig. (2-tailed)	0.415467	0.13796	0.55363	0.40043	0.470742	0.972305	0.261559	0.935497	0.645077	0.7448	0.536968	0.442091	0.65879	0.932085	0.818076	0.92889
hsa-miR-590-5p	Pearson Correlation	0.150543	0.292982	-0.201694	0.156098	0.239129	0.174088	-0.380886	-0.0312662	0.0112273	-0.208125	0.32472	-0.0970351	-0.108788	0.263392	0.474362	0.292356
	Sig. (2-tailed)	0.658616	0.381923	0.552031	0.666735	0.505805	0.608695	0.247811	0.927289	0.973864	0.539146	0.477336	0.854904	0.797626	0.433883	0.140433	0.382988
hsa-miR-127-3p	Pearson Correlation	0.124168	0.00843846	-0.377264	-0.38798	0.0137362	0.316172	-0.10445	0.0489324	0.0118182	0.0401179	0.377906	0.0566269	0.0266321	0.121471	0.424506	0.182972
	Sig. (2-tailed)	0.790827	0.985675	0.404124	0.447231	0.979397	0.489671	0.823646	0.917029	0.979938	0.931949	0.530547	0.927939	0.966095	0.795303	0.342474	0.694551
hsa-miR-191-5p	Pearson Correlation	0.356845	0.247451	0.210513	0.343702	0.12131	-0.262724	-0.396748	0.212863	0.307193	-0.0743307	-0.011708	-.746*	.644*	-0.0669356	-0.0919461	-0.015535
	Sig. (2-tailed)	0.174854	0.373909	0.433876	0.209727	0.666711	0.325577	0.128132	0.428642	0.247128	0.784405	0.972746	0.0211103	0.023709	0.805451	0.734859	0.954464
hsa-miR-208a-3p	Pearson Correlation	0.406089	0.970286	0.164816	0.654494	-0.352523	0.279225	0.75195	0.297615	0.306344	0.10535	-0.575556	0.0109863	-0.353051	-0.109148	0.402934	0.161391
	Sig. (2-tailed)	0.593911	0.155581	0.835184	0.345506	0.647477	0.720775	0.24805	0.702385	0.693656	0.89465	0.424444	0.993006	0.646949	0.890852	0.597066	0.838609
hsa-miR-99a-5p	Pearson Correlation	0.224423	0.463067	-0.152785	-0.0429624	-0.24949	-0.269313	-0.384149	0.293776	0.396553	-0.0272108	.667*	-.870**	-0.0535	-0.44725	-0.38922	-0.407217
	Sig. (2-tailed)	0.421328	0.0954173	0.586711	0.884056	0.389681	0.331722	0.15746	0.287891	0.143358	0.923313	0.0350335	0.00502335	0.875856	0.0946123	0.151587	0.131936
hsa-miR-16-2-3p	Pearson Correlation	0.2898	0.488842	0.0945682	-0.139948	-0.0802258	-0.322412	-0.35416	0.524171	.624*	0.0714003	0.517007	-0.683885	0.128025	-0.0324325	-0.00145417	0.0116161
	Sig. (2-tailed)	0.360883	0.127046	0.770026	0.681507	0.814613	0.306745	0.258699	0.0802265	0.0300802	0.825477	0.189503	0.134098	0.742726	0.920297	0.996421	0.971419
hsa-miR-301a-3p	Pearson Correlation	0.444363	0.434631	-0.0686962	0.116331	-0.208314	-0.498721	-0.328909	.599*	.684*	0.00979604	.885**	-0.727676	-0.0783792	-0.279165	-0.210523	-0.253312
	Sig. (2-tailed)	0.147819	0.157969	0.832002	0.73339	0.538768	0.0988542	0.296534	0.0396261	0.0142214	0.975896	0.00810851	0.101143	0.85364	0.379555	0.511336	0.426963
hsa-miR-140-5p	Pearson Correlation	.710*	0.607573	-0.630617	0.419987	0.110923	-0.239332	-0.0343978	-0.264744	-0.0485479	-.752*	.893*	-.936*	0.360656	-0.314284	-0.193193	-0.256434
	Sig. (2-tailed)	0.0320784	0.0826573	0.0686328	0.300225	0.793719	0.535115	0.929994	0.491185	0.901293	0.0194903	0.0415718	0.0192514	0.482471	0.410132	0.618467	0.505383
hsa-miR-151a-5p	Pearson Correlation	0.416872	0.319077	0.166559	0.31592	-0.184933	-0.27388	-0.361799	0.00478244	0.0789643	-0.259735	0.0227273	-.685*	.616*	-0.235301	-0.20841	-0.190634
	Sig. (2-tailed)	0.108196	0.246378	0.537549	0.251345	0.50936	0.304679	0.168516	0.985976	0.771289	0.331312	0.947118	0.0418126	0.0330272	0.380342	0.438587	0.479436
hsa-miR-130b-3p	Pearson Correlation	-0.0355515	-0.320726	0.351306	0.367052	-0.403619	-0.125756	0.386224	-0.050079	-0.016702	-0.164676	-0.645537	-0.597051	.942**	0.139724	0.088042	0.177506
	Sig. (2-tailed)	0.908206	0.309426	0.23919	0.240526	0.193214	0.682272	0.192394	0.870937	0.956812	0.590843	0.0838393	0.210839	0.000143592	0.64892	0.774871	0.561808
hsa-miR-122-5p	Pearson Correlation	0.222432	0.470497	-0.142812	-0.22752	-0.290067	-0.222136	-0.267881	0.249819	0.342847	0.024333	0.463867	-.879**	0.220617	-0.317095	-0.325979	-0.299633
	Sig. (2-tailed)	0.425568	0.0895306	0.611635	0.434052	0.314421	0.426201	0.3344	0.369205	0.210938	0.931405	0.176885	0.00407641	0.514478	0.249489	0.235734	0.277933
UniSp3 IPC	Pearson Correlation	-0.239068	-0.34583	0.125919	0.400972	0.299171	-0.249082	0.0441594	-0.145059	-0.175612	-0.416185	-0.208841	-0.136662	0.379671	-0.236932	-0.359502	-0.213021
	Sig. (2-tailed)	0.372536	0.206733	0.642164	0.138547	0.278712	0.352221	0.871001	0.591946	0.515335	0.108837	0.537718	0.725891	0.223491	0.376951	0.171435	0.428291
hsa-miR-423-5p	Pearson Correlation	0.37997	0.427284	0.21886	0.175549	-0.122176	-0.201	-0.418476	0.240003	0.326442	-0.00906721	0.191771	-.671*	0.527521	-0.145806	-0.101917	-0.0783326
	Sig. (2-tailed)	0.146583	0.112155	0.415432	0.531444	0.664458	0.455394	0.106706	0.370612	0.217203	0.973414	0.572152	0.0479289	0.077968	0.59002	0.70723	0.773074
hsa-miR-629-5p	Pearson Correlation	0.190868	-0.112894	0.0969884	0.361719	-0.21835	-0.199255	0.00869169	0.0160628	0.227765	-0.121612	-0.288161	-0.507618	0.253636	-0.0684893	-0.0890692	-0.0193446
	Sig. (2-tailed)	0.51335	0.713464	0.741519	0.224578	0.47358	0.494649	0.976474	0.956536	0.433545	0.678766	0.452081	0.199079	0.479507	0.816039	0.762045	0.947666
hsa-miR-101-3p	Pearson Correlation	0.227246	0.232	0.362944	0.362202	0.161637	-0.0756532	-0.450508	-0.0235142	0.0684716	-0.233154	-0.222229	-0.503732	0.562042	0.0877425	0.111633	0.159883
	Sig. (2-tailed)	0.397327	0.405397	0.167073	0.18461	0.564943	0.780656	0.0799135	0.931118	0.801069	0.384831	0.51133	0.16679	0.0571755	0.746601	0.680632	0.554199
hsa-miR-200c-3p	Pearson Correlation	0.297781	0.804467	-0.0466468	-0.0574235	-0.179212	0.431415	-0.94353	-0.142619	-0.24157	0.108969				0.786462	0.936781	0.850124
	Sig. (2-tailed)	0.702219	0.195533	0.953353	0.963423	0.88529	0.568585	0.0564701	0.857381	0.75843	0.891031				0.213538	0.0632193	0.149876
hsa-miR-365a-3p	Pearson Correlation	0.18866	0.469028	-0.190204	0.169486	-0.239674	-0.135439	-0.117218	0.0142574	0.0723073	-0.32426	0.31953	-0.638463	0.250474	-0.246115	-0.161318	-0.273131
	Sig. (2-tailed)	0.578519	0.171477	0.575356	0.639717	0.504807	0.691326	0.731423	0.966814	0.832676	0.330631	0.484811	0.172436	0.549633	0.465686	0.6356	0.416424
hsa-miR-501-3p	Pearson Correlation	0.298605	0.221414	0.0412727	0.278962	0.30654	0.15099	-0.488474	0.222334	0.472726	0.258511	-0.534737	-0.88537	.913*	-0.0393687	-0.0823317	0.0401961
	Sig. (2-tailed)	0.435093	0.566963	0.916039	0.503449	0.460228	0.698189	0.182129	0.56531	0.198767	0.50182	0.465263	0.11463	0.0304995	0.919902	0.83322	0.918223
hsa-miR-23a-3p	Pearson Correlation	0.445262	0.367466	0.266794	0.38853	0.0573115	-0.212542	-0.46475	0.207655	0.282549	-0.0840751	0.0592695	-0.622667	.597*	-0.153688	-0.112164	-0.0869237
	Sig. (2-tailed)	0.0839283	0.177839	0.317858	0.152377	0.839232	0.429354	0.0697139	0.440285	0.289	0.756889	0.862572	0.073288	0.0405985	0.569846	0.679188	0.748895
hsa-miR-423-3p	Pearson Correlation	0.390046	0.460307	0.235532	0.436219	-0.202085	-0.290542	-0.450455	0.128296	0.174372	-0.270915	0.316697	-0.4854	0.425319	-0.346169	-0.199797	-0.284104
	Sig. (2-tailed)	0.167987	0.113464	0.417586	0.136177	0.507911	0.313593	0.106015	0.66204	0.551035	0.348836	0.372628	0.222728	0.192198	0.225352	0.493452	0.32492
hsa-miR-215-5p	Pearson Correlation	0.45383	.611*	-0.283098	-0.0943421	-0.0323357	-0.349417	-0.164378	0.299024	0.426702	-0.206649	0.465749	-.854*	0.289625	-0.11124	-0.0795089	-0.0613791
	Sig. (2-tailed)	0.138357	0.0458356	0.372592	0.782617	0.924807	0.265579	0.609699	0.345087	0.166558	0.519314	0.244791	0.0303319	0.449683	0.730713	0.805973	0.849706
hsa-miR-376a-3p	Pearson Correlation	0.496067	0.408458	-0.149722	-0.360815	-0.261696	0.287686	-0.29003	-0.176117	-0.185998	-0.070199	-0.107165	-0.306059	0.667955	0.115772	0.137741	0.117224
	Sig. (2-tailed)	0.1744	0.315061	0.700629	0.379895	0.531263	0.452861	0.449021	0.650363	0.631842	0.857578	0.839868	0.616486	0.147077	0.766769	0.723795	0.763911
hsa-miR-320a	Pearson Correlation	0.27088	0.165372	0.125904	0.154895	0.0392896	-0.243051	-0.292283	0.0702773	0.185317	-0.143504	-0.128775	-.755*	.593*	0.054608	0.00258745	0.120083
	Sig. (2-tailed)	0.310218	0.555864	0.642202	0.581492	0.889435	0.364381	0.271983	0.795924	0.492002	0.595966	0.705915	0.0185793	0.0423158	0.840807	0.992412	0.657782
hsa-miR-22-5p	Pearson Correlation	0.111097	-0.0468137	0.063241	-0.0321879	0.517699	-0.0525635	-0.524388	0.200585	0.326437	0.190259	-0.239367	-.817*	0.635405	0.246104	0.0484263	0.289405
	Sig. (2-tailed)	0.731047	0.88513	0.845195	0.92515	0.102869	0.87112	0.0800786	0.531913	0.300396	0.553658	0.605179	0.0469511	0.0904478	0.440673	0.881198	0.361567
hsa-miR-338-3p	Pearson Correlation	0.0953124	0.336436	0.00953949	-0.0248309	-0.201898	-0.392025	-0.18103	0.320112	0.329522	-0.0572081	0.411847	-.927**	0.516819	-0.173984	-0.182412	-0.172986
	Sig. (2-tailed)	0.74585	0.261023	0.97418	0.935824	0.50831	0.16565	0.535684	0.264523	0.249936	0.845977	0.270718	0.00262526	0.126112	0.551937	0.532522	0.554255
hsa-miR-2110	Pearson Correlation	0.0124623	0.309996	0.100108	-0.108987	-0.203825	-0.165613	-0.20942	0.00651281	0.0147405	-0.12958	-0.00597513	-.851**	.743**	-0.187813	-0.239663	-0.177002
	Sig. (2-tailed)	0.963464	0.260828	0.712218	0.699021	0.466229	0.539894	0.436322	0.980902	0.95679	0.632436	0.986089	0.00362368	0.00563705	0.486084	0.371312	0.511963
hsa-miR-223-3p	Pearson Correlation	0.385956	0.364762	0.195477	0.325594	0.114939	-0.217175	-0.472678	0.249138	0.332828	-0.0435508	0.116225	-.723*	0.568432	-0.176544	-0.167919	-0.129453
	Sig. (2-tailed)	0.139805	0.181297	0.46813	0.236319	0.68335	0.419122	0.0644653	0.352109	0.207811	0.872765	0.733625	0.0277122	0.0538027	0.513072	0.534184	0.632772
hsa-miR-376c-3p	Pearson Correlation	0.112002	-0.11869	0.177212	0.348351	-0.32343	-0.310171	0.175137	0.182723	0.204916	-0.170337	-0.243523	-0.666709	.741*	0.298261	0.293229	0.273045
	Sig. (2-tailed)	0.728929	0.728158	0.581644	0.293784	0.331942	0.326505	0.586145	0.569756	0.522902	0.596611	0.561125	0.148113	0.0224359	0.346379	0.354968	0.390524
hsa-miR-103a-3p	Pearson Correlation	0.362914	0.373297	0.171971	0.248511	0.112259	-0.234742	-0.457081	0.272489	0.372911	-0.0773953	0.203192	-.713*	0.553102	-0.129552	-0.124846	-0.0618668
	Sig. (2-tailed)	0.16711	0.17053	0.524219	0.371799	0.690394	0.381508	0.0750804	0.30724	0.15486	0.775724	0.549019	0.0310788	0.0621371	0.63251	0.645024	0.819949
hsa-miR-93-3p	Pearson Correlation	0.168722	0.653132	-0.287022	-0.625024	-0.526891	-0.236702	-0.617087	-0.210938	-0.205783	-0.139696	0.718362	-.915*	0.410463	-0.239297	-0.225349	-0.279642
	Sig. (2-tailed)	0.641249	0.05647	0.421357	0.071888	0.14498	0.510263	0.0573549	0.558562	0.568432	0.700309	0.107811	0.0295664	0.360362	0.505498	0.531329	0.433917
hsa-miR-331-3p	Pearson Correlation	0.45887	0.415742	-0.113868	0.0520659	0.16542	-0.0151435	-0.45871	-0.124827	0.0339018	-0.208272	0.00949246	-.831*	.834**	0.0062092	-0.0398774	0.0605528
	Sig. (2-tailed)	0.114741	0.157694	0.711086	0.872331	0.607404	0.960839	0.114884	0.684511	0.912451	0.494722	0.982203	0.0106281	0.00523583	0.983938	0.897087	0.844214
hsa-miR-144-5p	Pearson Correlation	0.199807	0.337279	0.164245	0.282413	0.389224	0.0322124	-0.474429	-0.0254877	0.114419	-0.171877	-0.198741	-0.479291	0.421625	-0.0802536	-0.0739909	0.0113521
	Sig. (2-tailed)	0.47525	0.238287	0.558595	0.327934	0.168964	0.909267	0.0739667	0.928157	0.684715	0.540199	0.582022	0.229473	0.196505	0.77617	0.793273	0.967971
hsa-miR-142-3p	Pearson Correlation	0.421466	0.184918	0.0752838	0.494304	0.110923	-0.279118	-0.270477	0.137061	0.27471	-0.27698	-0.0069783	-.672*	0.474769	-0.208695	-0.204924	-0.12761
	Sig. (2-tailed)	0.103969	0.509395	0.781703	0.0610718	0.693913	0.295147	0.310968	0.612735	0.303156	0.299017	0.983754	0.0476299	0.118844	0.437948	0.446454	0.637662
hsa-miR-210-3p	Pearson Correlation	0.399304	0.320152	0.0666782	0.104701	-0.0168967	-0.152444	-0.0147935	-0.0888608	0.00510626	-0.317376	-0.330504	-.893**	.834**	0.190826	0.148325	0.251201
	Sig. (2-tailed)	0.157239	0.286239	0.82083	0.733552	0.956309	0.602874	0.959968	0.762587	0.986178	0.268858	0.350954	0.00285618	0.00141207	0.513445	0.612821	0.386329
hsa-let-7d-3p	Pearson Correlation	0.248575	0.287189	0.272233	0.329557	0.0614088	-0.225083	-0.382635	0.0829159	0.141353	-0.262008	-0.0406993	-.692*	.752**	-0.0972988	-0.0760333	-0.0301897
	Sig. (2-tailed)	0.371672	0.319464	0.326301	0.249883	0.834805	0.41993	0.159241	0.768927	0.615316	0.345505	0.905426	0.0388263	0.0047644	0.730121	0.787685	0.914945
hsa-miR-199a-5p	Pearson Correlation	0.0164024	0.268709	0.197781	-0.0156893	0.0920335	0.352597	-0.134973	0.306907	0.398715	0.331515	-0.199934	-0.567741	.860**	-0.0105456	-0.016261	0.0836929
	Sig. (2-tailed)	0.957586	0.398389	0.517177	0.961402	0.77605	0.237347	0.6602	0.307748	0.177173	0.2685	0.634994	0.183678	0.00293111	0.972724	0.957951	0.785753
hsa-miR-126-5p	Pearson Correlation	.511*	0.0484756	0.114002	0.483218	0.116668	-0.409533	-0.331537	-0.118584	-0.017066	-.537*	-0.0483731	-0.467646	0.418821	0.0878646	0.10167	0.143158
	Sig. (2-tailed)	0.0431435	0.863786	0.674199	0.0680442	0.67882	0.115195	0.209687	0.661817	0.949981	0.0317796	0.887684	0.204309	0.175382	0.74626	0.70791	0.596861
hsa-miR-766-3p	Pearson Correlation	0.395739	0.324179	-0.0422473	0.109346	-0.287755	-0.375883	-0.102838	0.270034	0.361064	-0.186725	0.305592	-0.703163	0.398454	-0.228519	-0.217412	-0.195473
	Sig. (2-tailed)	0.161323	0.279876	0.885975	0.722144	0.340412	0.185336	0.726461	0.350467	0.204676	0.522704	0.390525	0.0516945	0.224828	0.431982	0.455281	0.503042
hsa-miR-19a-3p	Pearson Correlation	0.331794	0.180518	0.262403	0.36856	0.264009	-0.191162	-0.426319	0.00826715	0.109557	-0.220554	-0.258669	-0.651263	.653*	0.0853132	0.0248575	0.126999
	Sig. (2-tailed)	0.209313	0.519698	0.326188	0.176452	0.341699	0.478197	0.0996325	0.975759	0.686286	0.411741	0.442472	0.0574232	0.0211943	0.753412	0.927193	0.639288
hsa-miR-584-5p	Pearson Correlation	0.236432	0.320558	0.0209207	0.100256	-0.368666	-0.270263	-0.0634397	-0.148601	-0.0439117	-0.425417	-0.0677468	-.908**	.677*	0.187767	0.251403	0.195183
	Sig. (2-tailed)	0.459398	0.336501	0.948545	0.769299	0.264563	0.395561	0.844714	0.644858	0.892213	0.167977	0.873363	0.00474077	0.0453571	0.558961	0.430572	0.543245
hsa-miR-144-3p	Pearson Correlation	0.276538	0.251341	0.444054	0.48863	0.189539	-0.229204	-0.417843	0.240553	0.320231	-0.100502	-0.0592212	-0.56437	.603*	-0.0404795	-0.038862	0.0269998
	Sig. (2-tailed)	0.299819	0.366198	0.0848724	0.0645721	0.498678	0.393161	0.107292	0.369484	0.226592	0.711132	0.862683	0.113418	0.0379174	0.881677	0.886376	0.920935
hsa-miR-92a-3p	Pearson Correlation	0.344189	0.239041	0.363026	0.402124	0.10733	-0.25853	-0.404198	0.176913	0.267615	-0.113291	-0.155258	-0.644275	.617*	0.0230007	0.00177542	0.0680971
	Sig. (2-tailed)	0.191758	0.390879	0.16697	0.13731	0.703406	0.33364	0.120478	0.512178	0.316314	0.676128	0.648511	0.0610769	0.0327484	0.932619	0.994793	0.802137
hsa-miR-126-3p	Pearson Correlation	.532*	0.293941	-0.00756906	0.367682	0.0127208	-0.323857	-0.327794	0.0761345	0.204223	-0.301742	0.12668	-.762*	0.55866	-0.141638	-0.111335	-0.068208
	Sig. (2-tailed)	0.0338001	0.287607	0.977805	0.177564	0.964112	0.22108	0.215192	0.779293	0.448046	0.256045	0.710518	0.0171007	0.0590185	0.600805	0.681444	0.80182
hsa-miR-363-3p	Pearson Correlation	0.348069	0.193704	0.147772	0.185322	0.0762075	-0.205271	-0.314688	-0.00201511	0.10279	-0.150284	-0.284215	-.705*	.590*	0.0979782	0.0371138	0.138533
	Sig. (2-tailed)	0.186466	0.48911	0.584959	0.508453	0.787209	0.445668	0.235186	0.994091	0.704826	0.578522	0.396978	0.0337962	0.0435764	0.718105	0.891459	0.608887
hsa-miR-148a-3p	Pearson Correlation	0.330652	0.36252	0.249009	0.337322	0.165761	-0.126453	-0.472448	0.269369	0.351289	-0.038165	0.0846733	-0.57372	0.499306	-0.161717	-0.134026	-0.0879745
	Sig. (2-tailed)	0.210981	0.184197	0.352367	0.218869	0.554919	0.64074	0.064613	0.313031	0.182149	0.888402	0.804503	0.106257	0.0983963	0.549602	0.620699	0.745952
hsa-miR-374a-5p	Pearson Correlation	0.258179	0.00370113	0.120284	0.588577	0.482774	0.0225894	-0.275681	-0.0959283	0.0418772	-0.316278	-0.342471	-0.0431988	0.00200898	-0.0265489	-0.00559867	0.0253675
	Sig. (2-tailed)	0.417825	0.991383	0.709625	0.0567923	0.132553	0.944447	0.385779	0.766799	0.897183	0.316562	0.40631	0.926732	0.995907	0.934726	0.986223	0.937626
hsa-miR-10b-5p	Pearson Correlation	0.267665	0.18274	-0.0568179	0.166626	0.217535	-0.234836	-0.272718	0.208669	0.318108	-0.150682	0.102098	-0.727282	0.480329	-0.0321743	-0.0593173	0.0570344
	Sig. (2-tailed)	0.376626	0.56972	0.853727	0.60475	0.49703	0.439941	0.367332	0.49388	0.2895	0.623164	0.793806	0.0639953	0.159984	0.916897	0.847359	0.853175
hsa-miR-483-5p	Pearson Correlation	0.320573	0.235573	0.155348	0.218803	-0.180281	0.0194645	-0.174652	0.206653	0.280715	0.00462289	0.0135934	-0.246716	0.0796863	0.00911512	0.144944	0.117896
	Sig. (2-tailed)	0.226068	0.397995	0.565634	0.433352	0.520254	0.942961	0.517669	0.442543	0.292277	0.986443	0.968358	0.522195	0.805548	0.973273	0.592243	0.663671
hsa-miR-195-5p	Pearson Correlation	0.651004	0.794186	-0.58976	0.0701308	-0.451106	0.319098	-0.710938	-0.761003	-0.619375	-0.722275	0.716763	-0.449026	-0.159969	-0.533953	-0.201183	-0.518927
	Sig. (2-tailed)	0.234104	0.108558	0.295237	0.91078	0.445757	0.600716	0.17825	0.135116	0.265204	0.168182	0.491246	0.703542	0.897721	0.354001	0.745584	0.370266
hsa-miR-7-1-3p	Pearson Correlation	0.166982	0.4459	0.245565	-0.171167	0.0922649	-0.201917	-0.614523	-0.0379713	0.00243253	-0.11361	0.0106932	-0.441811	0.407537	0.0469287	-0.0229952	-0.022717
	Sig. (2-tailed)	0.667632	0.228987	0.5242	0.685275	0.827983	0.602378	0.0782563	0.922738	0.995045	0.77103	0.986385	0.456346	0.422537	0.904573	0.953175	0.953741
hsa-miR-125b-5p	Pearson Correlation	0.235358	0.291425	0.221474	0.295273	-0.270252	-0.171171	-0.069218	0.241766	0.341097	-0.106087	-0.0287274	-.691*	0.519549	-0.163385	-0.119379	-0.0977595
	Sig. (2-tailed)	0.380222	0.291947	0.409743	0.285325	0.329974	0.52618	0.798941	0.367	0.196044	0.695772	0.933181	0.0392859	0.0834157	0.545436	0.659674	0.718711
hsa-miR-877-5p	Pearson Correlation	-0.0290317	-0.279322	0.236443	0.276794	0.0301712	-0.461377	0.144772	0.379135	0.477907	-0.0155934	-0.376273	-.777*	0.569293	0.298043	0.122835	0.273232
	Sig. (2-tailed)	0.918197	0.333482	0.396203	0.338059	0.918449	0.0834313	0.606705	0.163412	0.0715801	0.956014	0.283873	0.0138023	0.0675522	0.280617	0.662746	0.324458
hsa-miR-192-5p	Pearson Correlation	0.252009	0.540898	-0.156991	-0.285584	0.0531318	-0.28	-.630*	0.124319	0.220976	-0.218468	0.441947	-.879**	0.424162	-0.0654069	-0.0723186	-0.0487303
	Sig. (2-tailed)	0.406195	0.0693814	0.608511	0.368227	0.869737	0.354158	0.0211089	0.685735	0.468142	0.473334	0.23364	0.00914179	0.221831	0.83188	0.814379	0.874388
hsa-miR-151a-3p	Pearson Correlation	0.104019	0.488806	0.0543378	-0.199312	0.272201	0.215584	-0.48997	0.13449	0.21895	0.0967582	0.224828	-0.76072	.843**	-0.0449953	-0.056495	0.0469247
	Sig. (2-tailed)	0.735231	0.106833	0.860054	0.534574	0.392048	0.479339	0.0891902	0.661349	0.472334	0.753177	0.592437	0.0790324	0.00434121	0.883954	0.85455	0.879011
hsa-miR-18b-5p	Pearson Correlation	0.377841	.717**	0.158825	0.0834777	0.0847357	-0.0536034	-.765**	0.228484	0.310988	-0.00153441	0.523347	-0.658453	0.503284	-0.164104	-0.0757755	-0.105511
	Sig. (2-tailed)	0.182871	0.00584557	0.587595	0.786292	0.78314	0.855586	0.00144974	0.432053	0.279143	0.995846	0.148202	0.107799	0.138102	0.575073	0.796823	0.719608
hsa-miR-28-3p	Pearson Correlation	0.468548	.678*	-0.479988	-0.173757	-0.566373	-0.139538	-0.400254	0.0312635	0.145955	-0.108767	.810*	-.945*	0.277334	-0.438593	-0.315713	-0.393592
	Sig. (2-tailed)	0.12444	0.0217246	0.11428	0.609388	0.0692932	0.665366	0.197306	0.923163	0.650822	0.736508	0.0272944	0.0153573	0.506047	0.153785	0.317475	0.205564
hsa-miR-335-5p	Pearson Correlation	0.0339071	0.339082	0.0108737	-0.243999	-0.0406005	0.544826	-0.244715	-0.0545888	0.114763	0.14428	-0.145603	0.0907802	0.213558	-0.0997212	-0.0626366	0.0508568
	Sig. (2-tailed)	0.921163	0.337819	0.974687	0.469653	0.905655	0.0830771	0.468308	0.873347	0.736873	0.672118	0.783139	0.90922	0.645664	0.770502	0.854834	0.881951
hsa-miR-324-3p	Pearson Correlation	0.37039	0.239043	0.110137	0.190686	0.113395	-0.278955	-0.409627	0.184457	0.309602	-0.0164767	-0.0270287	-.721*	0.575186	-0.0405897	-0.0990976	-0.00217059
	Sig. (2-tailed)	0.174148	0.410472	0.695984	0.513759	0.699513	0.314016	0.129443	0.510469	0.261467	0.953525	0.940918	0.0437152	0.0641297	0.885798	0.725308	0.993874
hsa-miR-320d	Pearson Correlation	0.253008	0.104451	0.156832	0.224011	-0.394169	-0.45434	0.0686209	0.118324	0.17031	-0.293528	-0.0523095	-.715*	0.448474	0.0369241	0.0571452	0.0650304
	Sig. (2-tailed)	0.344431	0.711041	0.561882	0.422205	0.145999	0.0770693	0.800643	0.662517	0.528294	0.269852	0.8786	0.0302923	0.14366	0.89201	0.833504	0.810894
hsa-miR-136-3p	Pearson Correlation	.c	.c	.c	.c	.c	.c	.c	.c	.c	.c	.c	.c	.c	.c	.c	.c
	Sig. (2-tailed)
hsa-let-7g-5p	Pearson Correlation	0.489861	0.351817	0.285724	0.426985	0.00880003	-0.257495	-0.28231	0.295016	0.389978	-0.0867424	-0.047221	-.691*	0.562868	-0.0553003	-0.0233454	0.0138186
	Sig. (2-tailed)	0.0540903	0.198456	0.283383	0.112433	0.975169	0.335649	0.289426	0.267319	0.135373	0.749403	0.890345	0.039306	0.0567312	0.838813	0.931611	0.959491
hsa-miR-15b-5p	Pearson Correlation	0.51544	0.436918	0.365256	0.532773	0.143117	-0.159622	-.786**	0.189839	0.274304	-0.0768437	0.219776	-0.262357	0.407182	-0.202918	-0.083188	-0.128449
	Sig. (2-tailed)	0.0592379	0.135478	0.19908	0.0608479	0.640904	0.585697	0.000860726	0.515667	0.3426	0.794015	0.569908	0.569777	0.242856	0.486582	0.777383	0.661658
hsa-miR-22-3p	Pearson Correlation	0.325217	0.266959	0.305152	0.325615	0.0258081	-0.157058	-0.288489	0.127911	0.21727	-0.133773	-0.156496	-.722*	.743**	0.103997	0.124404	0.182274
	Sig. (2-tailed)	0.219034	0.336129	0.250444	0.236287	0.927257	0.561311	0.278542	0.636864	0.418913	0.621367	0.645866	0.0280748	0.00558215	0.701507	0.646205	0.499263
hsa-miR-106b-3p	Pearson Correlation	-0.232624	0.0892546	0.44596	0.098415	-0.0432313	0.290964	-0.0986265	-0.0289327	-0.157188	0.260963	-0.509724	-0.169933	0.554961	-0.154437	-0.120544	-0.116507
	Sig. (2-tailed)	0.546956	0.819375	0.228917	0.81666	0.919042	0.447494	0.800701	0.9411	0.6863	0.497625	0.490276	0.830067	0.331565	0.69157	0.757383	0.765323
hsa-miR-199a-3p	Pearson Correlation	.538*	0.432865	0.127234	0.343252	-0.253766	-0.197753	-0.304358	0.379401	0.477323	0.0468619	0.412275	-0.341179	0.165075	-0.347958	-0.234275	-0.270176
	Sig. (2-tailed)	0.0384252	0.122108	0.651363	0.229547	0.381335	0.479894	0.270053	0.163093	0.0719767	0.868283	0.236437	0.408199	0.627643	0.203766	0.400675	0.330114
hsa-miR-29c-3p	Pearson Correlation	0.373266	0.221047	0.341003	0.44464	0.248206	-0.154054	-0.442632	-0.0128315	0.0737131	-0.20368	-0.305527	-0.575347	.664*	0.000755002	-0.0263784	0.0706568
	Sig. (2-tailed)	0.154436	0.428532	0.196174	0.096788	0.372407	0.568917	0.0859941	0.962382	0.786158	0.44928	0.360892	0.105039	0.018486	0.997786	0.92275	0.794844
hsa-miR-19b-3p	Pearson Correlation	0.399378	0.342949	0.294373	0.322647	0.0933409	-0.179972	-0.486426	0.0849792	0.178056	-0.15661	-0.0587167	-0.62771	.605*	0.0140537	0.0278218	0.0672756
	Sig. (2-tailed)	0.125392	0.210793	0.268412	0.240836	0.740744	0.50479	0.0560578	0.754349	0.509412	0.562443	0.863844	0.0703132	0.0373033	0.958802	0.918535	0.80448
hsa-miR-335-3p	Pearson Correlation	-0.0684036	-0.171862	0.222812	0.0500506	0.415515	0.398022	-0.554291	-0.230447	-0.0466123	0.0277975	-0.993133	-0.106962	0.496705	0.405927	0.355577	0.534926
	Sig. (2-tailed)	0.872143	0.684048	0.595848	0.906312	0.305939	0.328782	0.153958	0.582966	0.912728	0.947907	0.0746479	0.931775	0.503295	0.318363	0.387358	0.171923
hsa-miR-29a-3p	Pearson Correlation	0.415779	0.503276	0.249299	0.262778	-0.106562	-0.123613	-0.411009	0.142837	0.223579	-0.0863738	0.0380379	-.718*	.655*	-0.188161	-0.136318	-0.137603
	Sig. (2-tailed)	0.109218	0.0558218	0.351788	0.344038	0.70544	0.648317	0.113763	0.597695	0.405192	0.750436	0.911589	0.0294653	0.0207246	0.485262	0.614683	0.611319
hsa-miR-21-5p	Pearson Correlation	0.405621	0.217379	0.228608	0.374167	0.0574793	-0.285119	-0.338232	0.128242	0.237091	-0.199335	-0.126657	-.710*	.614*	0.0208367	0.000779034	0.0742875
	Sig. (2-tailed)	0.119052	0.436427	0.394427	0.169457	0.838768	0.284448	0.20007	0.635986	0.376621	0.459216	0.71057	0.0320602	0.0335724	0.938947	0.997715	0.784528
hsa-miR-150-5p	Pearson Correlation	0.447174	0.426476	0.250241	0.429742	-0.160704	-0.175745	-0.275303	0.0866714	0.184357	-0.200768	-0.107898	-.726*	.660*	-0.285655	-0.226683	-0.215207
	Sig. (2-tailed)	0.0824484	0.112909	0.349912	0.109881	0.567222	0.515013	0.302072	0.749602	0.494287	0.455926	0.752173	0.0267406	0.0195361	0.283504	0.39853	0.423452
hsa-miR-30e-3p	Pearson Correlation	0.487421	-0.0171596	-.658*	0.301276	-0.140606	-0.492416	0.254072	0.0979713	0.175908	-0.30416	0.526748	-0.519953	0.151157	-0.260395	-0.248114	-0.29286
	Sig. (2-tailed)	0.153015	0.965051	0.0384625	0.430794	0.718237	0.148218	0.478727	0.787733	0.62689	0.392862	0.282955	0.36915	0.746309	0.467463	0.489447	0.411544
hsa-miR-30b-5p	Pearson Correlation	0.455368	0.303818	0.164188	0.430358	0.148705	-0.352488	-0.351075	0.30314	0.404367	-0.162743	0.172341	-.699*	0.523674	-0.149011	-0.140357	-0.0795669
	Sig. (2-tailed)	0.0763188	0.270947	0.543436	0.109318	0.596858	0.180558	0.182433	0.25374	0.120307	0.547038	0.612352	0.0360925	0.0805657	0.58178	0.604135	0.769587
hsa-miR-543	Pearson Correlation	0.504825	-0.106734	-0.59386	0.129782	-0.378563	-0.0106266	.795*	-0.358166	-0.277121	-0.401121	-0.0582312	-0.569064	0.689546	-0.106459	-0.0457238	-0.0272013
	Sig. (2-tailed)	0.16572	0.784618	0.0917809	0.759378	0.355094	0.978354	0.0105007	0.343918	0.470346	0.28463	0.9259	0.430936	0.129612	0.785162	0.907014	0.94462
hsa-miR-24-3p	Pearson Correlation	0.48241	0.275885	0.150486	0.424322	0.0425158	-0.251879	-0.396582	0.15651	0.274937	-0.16053	0.0150035	-0.646764	0.498649	-0.139298	-0.110607	-0.070454
	Sig. (2-tailed)	0.0584248	0.319593	0.578005	0.114937	0.880414	0.346662	0.128306	0.562695	0.302741	0.552575	0.965078	0.0597589	0.0989102	0.606891	0.683424	0.795421
hsa-miR-7-5p	Pearson Correlation	-0.220169	0.0662418	.505*	0.146292	0.0714696	-0.30579	-0.319471	0.327538	0.293105	0.0642892	0.131985	-0.541053	0.494949	0.00189762	-0.0678339	-0.0205321
	Sig. (2-tailed)	0.412578	0.814556	0.0460321	0.602892	0.800184	0.249404	0.227759	0.215572	0.270576	0.813013	0.698876	0.132513	0.101841	0.994435	0.802887	0.939838
hsa-miR-495-3p	Pearson Correlation	0.229237	0.0723264	0.469234	0.48329	-0.209737	-0.179097	-0.223465	0.296462	0.315672	-0.0294898	-0.104153	-0.32621	0.706999	0.0719422	0.166184	0.1428
	Sig. (2-tailed)	0.497743	0.832633	0.14538	0.132079	0.535934	0.598257	0.508922	0.376029	0.344332	0.931411	0.844336	0.592145	0.0756516	0.833511	0.625299	0.675322
